# Supplementary material for: Sentimental text mining based on an additional features method for text classification
Source: PLoS One. 2019 Jun 5;14(6):e0217591. doi: 10.1371/journal.pone.0217591 (PMC6550425; doi:10.1371/journal.pone.0217591)
Supplement: S1 Dataset — (ZIP) [file pone.0217591.s001.zip]

Archive with 2 entries (2 files):
- movie.xlsx
- ohsumed_all.xlsx
