# Supplementary material for: Sentimental text mining based on an additional features method for text classification
Source: PLoS One. 2019 Jun 5;14(6):e0217591. doi: 10.1371/journal.pone.0217591 (PMC6550425; doi:10.1371/journal.pone.0217591)
Supplement: S1 Dataset — (ZIP) [file pone.0217591.s001.zip › movie.xlsx]

## Sheet: 工作表1
text	sentiment
films adapted from comic books have had plenty of success , whether they're about superheroes ( batman , superman , spawn ) , or geared toward kids ( casper ) or the arthouse crowd ( ghost world ) , but there's never really been a comic book like from hell before . for starters , it was created by alan moore ( and eddie campbell ) , who brought the medium to a whole new level in the mid '80s with…	positive
every now and then a movie comes along from a suspect studio , with every indication that it will be a stinker , and to everybody's surprise ( perhaps even the studio ) the film becomes a critical darling . mtv films' _election , a high school comedy starring matthew broderick and reese witherspoon , is a current example . did anybody know this film existed a week before it opened ? the plot is d…	positive
you've got mail works alot better than it deserves to . in order to make the film a success , all they had to do was cast two extremely popular and attractive stars , have them share the screen for about two hours and then collect the profits . no real acting was involved and there is not an original or inventive bone in it's body ( it's basically a complete re-shoot of the shop around the corner…	positive
" jaws " is a rare film that grabs your attention before it shows you a single image on screen . the movie opens with blackness , and only distant , alien-like underwater sounds . then it comes , the first ominous bars of composer john williams' now infamous score . dah-dum . from there , director steven spielberg wastes no time , taking us into the water on a midnight swim with a beautiful girl …	positive
moviemaking is a lot like being the general manager of an nfl team in the post-salary cap era -- you've got to know how to allocate your resources . every dollar spent on a free-agent defensive tackle is one less dollar than you can spend on linebackers or safeties or centers . in the nfl , this leads to teams like the detroit lions , who boast a superstar running back with a huge contract , but …	positive
on june 30 , 1960 , a self-taught , idealistic , yet pragmatic , young man became , at age 36 , the first head of government of a newly independent african state , formerly the belgian congo . two months later , he was ousted from his powerful position and hunted by government troops until he was captured and brutally murdered along with two aides . this little-known story of this meteoric rise a…	positive
apparently , director tony kaye had a major battle with new line regarding his new film , american history x . i don't know the details of the fight , but it seems that he is not happy with the final product , and nearly removed his name from the credits altogether . i've heard about this kind of thing happening before , and it makes me wonder how much input a studio has over the films they produ…	positive
one of my colleagues was surprised when i told her i was willing to see betsy's wedding . and she was shocked to hear that i actually liked it . her reaction was understandable when you consider that the film revolves around molly ringwald , who hasn't made a worthwhile film since 1986 . but the fact is , betsy's wedding is also an alan alda film . and while ringwald has been making duds for the …	positive
after bloody clashes and independence won , lumumba refused to pander to the belgians , who continued a condescending and paternalistic relationship with the congo . their officers , particularly general janssens ( rudi delhem ) in the force publique , the congo's army , caused rebellions , undermining lumumba , who was outraged at the rape and murder of belgian nationals . with unrest building ,…	positive
the american action film has been slowly drowning to death in a sea of asian wire-fu copycats . it's not a pretty death , and it's leaving the likes of schwartznager , stallone , and van damme wearing cement galoshes at the bottom of a kung fu sea . sometimes , the mix results in a mind-blowing spectacle unlike any other . quality action with amazing and exciting stunt work , as in 1999's the mat…	positive
after watching " rat race " last week , i noticed my cheeks were sore and realized that , when not laughing aloud , i had held a grin for virtually all of the film's 112 minutes . saturday night , i attended another sneak preview for the movie and damned if i didn't enjoy it as much the second time as the first . " rat race " is a great goofy delight , a dandy mix of energetic performances , insp…	positive
i've noticed something lately that i've never thought of before . pseudo- substance - hollywood faking deep meanings in their films . have you ever seen a movie that you really enjoyed , then when you look back , you realize there was something missing ? more and more , filmmakers seem to be putting out well rehearsed , melodramatic films that evoke strong connotations of being a great film , but…	positive
synopsis : bobby garfield ( yelchin ) lives in a small town with his mirthless widowed mother ( hope davis ) . bobby's world revolves around his friends , especially the spritely carol ( boorem ) . then one day , a new boarder arrives at bobby's house . ted brautigan ( hopkins ) is an enigmatic man to whom bobby takes an immediate liking . as the bond between bobby and ted deepens , bobby becomes…	positive
synopsis : in this movie , steven spielberg , one of today's finest directors , attempts to spice up the 1800s story of a long courtroom battle over the fate of prisoner cinque ( djimon hounsou ) - - a young angry man from sierra leone who was kidnapped into slavery - - and his fellow prisoners . cinque and friends have landed a ship on the shores of america after escaping spanish slave traders ,…	positive
the police negotiator is the person with the entirely unenviable job of going into ground zero and attempting to talk a dangerous criminal out of doing whatever he or she intends to do . lives are often at stake , and the criminal is usually armed and most likely mentally unstable , prone to turn on the negotiator at a moment's notice . the negotiator must therefore be something of an actor , psy…	positive
plot : a young man who loves heavy metal music and especially the band steel dragon , to whom he's devoted a tribute band in which he sings , gets launched into stardom when the real group get rid of their lead singer and call on him to take his place . critique : i'm a sucker for movies like this . a young man with a humble background and lofty dreams , works hard , devotes the time , the energy…	positive
carry on matron is the last great carry-on film in my opinion . made in 1972 , it still features most of the regulars of this genre . sid james plays the head of a gang of crooks intent on stealing contraceptive pills from the local maternity hospital and selling them off to make a profit , kenneth williams is sir bernard cutting , head of the hospital but also a hypochondriac , hattie jacques re…	positive
the ultimate match up between good and evil , " the untouchables " is an excellent movie because it looks deeper into an already examined rivalry . based on the 1959 television show of the same title , " the untouchables " may be an exaggeration of the real life events that took place , but it fits together perfectly with some beautifully filmed action sequences , some excellent acting , a memora…	positive
having not seen , " who framed roger rabbit " in over 10 years , and not remembering much besides that i liked it then , i decided to rent it recently . watching it i was struck by just how brilliant a film it is . aside from the fact that it's a milestone in animation in movies ( it's the first film to combine real actors and cartoon characters , have them interact , and make it convincingly rea…	positive
there's something about ben stiller that makes him a popular choice among casting directors these days . stiller currently has three projects in circulation , and what other actor can lay claim to that ? he's in " there's something about mary , " which i * still * haven't seen . and he's in the acerbic " your friends & neighbors , " playing a talkative , sexually-frustrated drama coach called jer…	positive
by phil curtolo mel gibson ( braveheart ) gave a gripping performance as the father of a young kidnapped boy in ron howard's ransom . gibson plays tom mullen , a wealthy business tycoon whose past actions are coming back to haunt him as a deranged psychopath , played by gary sinise ( forrest gump ) , and his band of low-life thugs kidnap his only son for $2 million . tom and his wife , kate , pla…	positive
one can not observe a star trek movie and expect to see serious science fiction . the purpose of star trek is to provide flashy , innocent fun . sometimes the stories are compelling . sometimes they're not . but , with the exception of the first film in the series ( which provides little more than endless shots of amazed faces ) , i've never been bored by any of the enterprise's numerous missions…	positive
a fully loaded entertainment review - website coming in july ! >from ace ventura to truman burbank , jim carrey has run the whole gamut of comic , yet sympathetic , characters . 1996's the cable guy was supposed to be his big " breakthrough " role from zany humor into darker , more dramatic acting . as most everyone knows , the results were , well , less-than-stellar . not only did the film not d…	positive
when bulworth ended , i allowed myself a sigh of relief : ? it is possible for me to enjoy political satire . ? there have been several recent political films that didn't do a whole lot for me -- wag the dog , for instance , i found to be an intelligent but heartless film , while primary colors is unbearable and unwatchable in its awfulness . ? bulworth is a far better film than these , both in i…	positive
call 911 for the cliche police if you must , but the eyes are the window to the soul . the finest actors working in films are those who can command the screen with a gaze : paul newman , ralph fiennes , anthony hopkins , morgan freeman . you look at these men on screen and you can tell without them saying a word that there is something going on in their minds , that the characters they play are r…	positive
hilarious , ultra-low budget comedy from film school dropout kevin smith chronicles a day in the life of two convenience store slackers ( brian o'halloran and jeff anderson ) . they spend most of their day ignoring customers while discussing everything from fellatio to self-fulfillment . the premise is strictly sitcom and the photography is grainy as all get-out , but you could spend ten times th…	positive
for those of us who weren't yet born when the 1960's rock 'n' rolled around , monterey pop affords an affectionate glimpse of the music that influenced our parents to be hippies . from otis redding to jimi hendrix , janis joplin to the mamas and the papas , and jefferson airplane to the who , this documentary is jam-packed with contagious energy . but i give fair warning that i will reveal the en…	positive
the most common ( and in many cases the only ) complaint against francis ford coppola's 1972 masterpiece the godfather is glamorising of mafia , which is presented as an institution guided by ancient tradition and virtues like honour , loyalty and solidarity more suitable for some gentler , kinder ages . martin scorsese , another italoamerican moviemaker , confronted that perspective with his own…	positive
" the blair witch project " was perhaps one of a kind , a unique film that played completely on its own merit , managing to scare even the most experienced horror fans out of their senses . its success made a sequel inevitable , but this is not the sequel , i suspect , anyone much wanted . after the release of " the blair witch project " , tourists have practically invaded the small town of burke…	positive
seen may 31 , 1999 on home video ( rented ) . one of the best things about the movies is that they can make you really start to wonder and analyze things in your own , everyday life that you might not have thought much of otherwise . with some films it might be just a secondary issue , but with `dark city' what we get is nearly an entire film committed to philosophizing and theorizing about human…	positive
linda fiorentino disappeared off the radar after a deservedly heralded turn in the cable pic the last seduction , and her being cast as dogma's lead is nothing short of inexplicable . she's still in fine form as bethany , an abortion clinic worker who's lost her faith . one night , a visitor from heaven makes a fiery entrance in bethany's bedroom . he is metatron ( alan rickman ) , the voice of g…	positive
you've heard all the hype . you've seen all their faces - natalie portman ( the professional ) as queen amidala , liam neeson ( schindler's list ) as qui-gon jinn , ewan mcgregor ( trainspotting ) as obi-wan kenobi , and jake lloyd ( jingle all the way ) as young anakin skywalker . if you've read any reviews , you've also probably heard that this movie fails to live up to the magic and humanity o…	positive
as african american detective vergil tibbs questions a suspected white murderer inside a jail cell , there is a wonderful , eye-catching shot which instantaneously presents the main message of the entire film . the shot has tibbs' face completely covered by the shadows of the prison bars . to see these bars blocking his face , we see how separated tibbs is from the rest of the characters in the f…	positive
in wonder boys michael douglas plays an aged writer \ professor with such lived-in naturalism that i believe it may be his best performance . ever since wall street , douglas has spent the greater part of his career playing variations on the shark in a suit gordon gecko character he personified in the mid-80's . in those performances he tended to exaggerate the vehemence of cutthroat businessmen …	positive
plot : derek zoolander is a male model . he is also very dumb and impressionable . for that reason , he is secretly hired and trained ( so secret , that even he doesn't know about it ) by an underground fashion syndicate to assassinate the prime minister of malaysia , who wants to abolish child labor in his country . will zoolander fulfill the dirty deed ? will zoolander ever grace the world his …	positive
unzipped is a cinematic portrait of isaac mizrahi , an artist whose palette is fabric . ostensibly , the film is a documentary , but use of that term requires stretching its meaning . many scenes appear staged , and a great deal of cutting-and-pasting has been done in the editing room . the cinema verite effect is a conceit -- genuine spontaneity is at a premium , and everyone is aware of and pla…	positive
dora ( fernanda montenegro ) sits behind a make-shift desk at rio+s major train station . she , in her colorful demeanor , offers a service that is unheard of in the states . she writes letters for the illiterate , who pass through , to try to find lost relatives , find love , or search after lost debts . she+s quirky , she+s elderly , she+s caring . totally trustworthy , right ? not a chance . o…	positive
the event of events is upon us . people have waited twenty-two years for the prequel to star wars and die-hard fans have been camping out at theaters for months to get tickets to see it . i don't think that america will ever actually recover from what this hurricane of a film has caused . it is not a bit of an exaggeration to say that this is the most highly anticipated movie in history . anyone …	positive
sometimes a movie comes along that falls somewhat askew of the rest . some people call it " original " or " artsy " or " abstract " . some people simply call it " trash " . a life less ordinary is sure to bring about mixed feelings . definitely a generation-x aimed movie , a life less ordinary has everything from claymation to profane angels to a karaoke-based musical dream sequence . whew ! anyo…	positive
that thing you do ! ( r ) tom hanks's screenwriting and directorial debut , that thing you do ! , has all the qualities you would associate with the most beloved screen actor of the moment : fun , lively , and oh-so-nice . it is the latter quality , however , that becomes a hindrance , for this '60s nostalgia trifle is so nice and sweet that it teeters on becoming bland milquetoast . that thing f…	positive
" he's back , and it's about time . " was the motto for this television series pilot ( i call it a pilot , i don't care what fox network says ) revival of the cult classic british tv show , doctor who , that spawned no series , which means there are no smart network execs out there ( not exactly news to a lot of people , i know ) . the motto was well chosen . the series was simple , it was about …	positive
dreamworks pictures presents a jinks/ cohen company production kevin spacey annette bening " american beauty " thora birch allison janney peter gallagher mena suvari wes bentley and chris cooper co-producers stan wlodkowski alan ball music by thomas newman costume designer julie weiss film editor tariq anway chris greenbury production designer naomi shohan director of photography conrad l . hall …	positive
will hunting ( matt damon ) is a natural genius . for a movie character , that's usually a death sentence . it's a trait associated with what my brother calls " too good for this world " movies , like phenomenon or powder . forgive me for spoiling the ending , but will doesn't die . this is no formula movie . in fact , it's quite fresh and original . it's a character study more than anything , an…	positive
if there's one thing in common about all of hollywood's major studios , it's that their productions are moving toward mainstream more and more . although twentieth century fox and new line cinema have spawned subsidiaries which specialize in independant or controversial motion pictures ( fox searchlight and fine line respectively ) , it's obvious there's no significant movement underway to promot…	positive
what do you get when you slap together a movie based on a story by the legendary george lucas , directed by virtuoso director steven spielberg , and starring one of the biggest box-office stars in the world , harrison ford ? you get one hot-fudge-rockin' good time , that's what you get ! ! ! plot : professor/archeologist indiana jones sets out to find the long-lost mystical ark of the covenant be…	positive
`we run tings . tings don't run we . ' -sound advice from capone ( paul campbell ) to his squaddie ( or partner ) , floyd ( winston bell ) . jamaican film , shot entirely on video , featuring a standard cop movie plot mixed with a dash of john woo-styled brotherhood morals ( and a little gunplay ) . capone , a tough as nails super cop , gets a transfer back to his hometown of kingston after succe…	positive
at first glance , it appears that the home alone movies are brainless slapstick intended for those with minds of 8-year olds . that's true of home alone 2 and i'd bet money that it's true of home alone 3 ( opening soon ) . but home alone actually has a lot going for it , and the cartoon slapstick doesn't get in the way . the mcalisters , all 15 of them , are going to france for the holidays . fou…	positive
-- comedy , rated pg , runs about 1 : 40 -- starring : john goodman , kathy moriarty , and a bunch of teenagers -- directed by joe dante and written by charles hass -- summary : lawrence woolsley ( john goodman ) brings his new horror film mant ! to premiere in key west during the height of the cuban missile crisis . he hopes to capitalize on the tense moment by providing an escape for the town .…	positive
when _star wars_ came out some twenty years ago , the image of traveling throughout the stars has become a commonplace image . when the millenium falcon moves throughout the stars , we see constellations , meteor showers , and cool space-ships . when han solo goes light speed , the stars change to bright lines , going towards the viewer in lines that converge at an invisible point . cool . _octob…	positive
warning : contains what the matrix is . rated r for sci-fi violence . starring : keanu reeves , laurence fishburne , joe panteliano some may be disappointed with the matrix . i'll tell you i was . i sat there and sat there and sat there waiting for something to happen . now wait wait , i know most of you loved it , and i'm not saying i didn't like it . what i'm saying is the first half was extrem…	positive
national lampoon's animal house , made in 1978 and set in 1962 , remains one of the -- no , fuck that noise -- * the * funniest movie ever made . and this isn't just my opinion , either ; everybody knows this , and that's why about a gazillion inferior rip-offs have been made , trying to duplicate its success . ( pcu anyone ? and the first person to bring up glory daze gets decked . ) animal hous…	positive
every year , hollywood crowns a new " it boy " --a young actor pegged for major movie stardom . inheriting the mantle from last year's " winner , " matthew mcconaughey , is matt damon , and , like mcconaughey , he proves to be more than just a fresh young face , as evidenced in two radically different projects currently in release--john grisham's the rainmaker and good will hunting . damon has hi…	positive
synopsis : leonard shelby ( pearce ) is a former insurance investigator on the trail of the man who killed his wife . leonard has only a few clues to the murderer's identity ; to make matters worse , he suffers from a condition which inhibits the creation of short-term memories , meaning that leonard is always forgetting what happened just minutes earlier . because of this , leonard is forced to …	positive
earth is a harsh , unconsoling drama about the time when india gained independence from britain and the ensuing turmoil that engulfed the subcontinent . people who supposedly loved the same land and the same god found themselves in bitter conflict , as the country divided into factions fighting in the streets : indian and pakistani ; muslim , hindu , sikh , parsee . the story takes place in lahor…	positive
up until about a year ago , john travolta's career consisted of those " look who's talking " movies ( notice how they never called them look who's talented ) and the 1991 bomb shout ( which was bad enough to make most people scream ) . but somewhere along the line , travolta got the starring role in the tarantino masterpiece pulp fiction and his career soared once again . weird how someone whose …	positive
i was fortunate enough to attend an advance screening for the upcoming thriller conspiracy theory . this was , of course , a big deal for me because reviewing movies is basically just a hobby for me and i never get a chance at something like this . not only did i get to see an advance screening , i was able to see an advance screening of a * very good * movie . the very fast-paced film stars mel …	positive
the disney studios has its formula for annual , full-length animated features down so pat that it's hard to remember which one you're watching at any given moment . " mulan , " their 36th animated adventure , is the latest case in point . once again we have a tale focused around a strong central character ( female as usual ; disney is one of the few studios whose heroines--ariel , belle , pocahon…	positive
i had been expecting more of this movie than the less than thrilling twister . twister was good but had no real plot and no one to simpithize with . but twister had amazing effects and i was hoping so would volcano volcano starts with tommy lee jones at emo . he worrys about a small earthquake enough to leave his daughter at home with a baby sitter . there is one small quake then another quake . …	positive
disney's 35th animated feature-- a retooling of the olympian legend crossed with , well , the superman story-- is surprisingly soft at the center . great wit , great art , and a great villain ( james woods as hades , lord of the underworld and local lounge act ) can't quite stifle the yawns induced by a bland hero , his colorfully monotonous sidekick ( danny devito as the satyrical trainer phil )…	positive
the computer-animated comedy " shrek " is designed to be enjoyed on different levels by different groups . for children , it offers imaginative visuals , appealing new characters mixed with a host of familiar faces , loads of action and a barrage of big laughs ( including numerous gags related to body functions and yucky substances , apparently a requisite in contemporary family films ) . for adu…	positive
after watching the first ten minutes of this japanese film , you will never eat a bowl of ramen the same way again . there is a scene where an old man is teaching a young one how to eat the soupy bowl of noodles , as a master would teach an eager apprentice . " you caress the noodles with the chopsticks , " he says , " then put the roast pork on the side of the bowl and apologize to it by saying …	positive
there's an old saying that states something about leaving the best for last . george lucas certainly followed that adage when crafting the original star wars trilogy . return of the jedi , the final installment of the series , is easily the most innovative , action-packed , and entertaining of the three films . the dark , eerie atmosphere that oozed from every frame of the empire strikes back is …	positive
why do so many children's films treat their target audience with utter contempt ? too many of those who write or direct for children's movies assume that the kids just can't handle serious , thoughtful discussions on meaningful issues . " the iron giant , " which was directed and co-written by brad bird , late of such animated series as " the simpsons " and " king of the hill , " assumes that not…	positive
susan granger's review of " the closet " ( miramax films ) in this hilarious french farce , a shy , boring accountant ( daniel auteil ) named francois pignon discovers he's going to be fired from his job at a condom factory . lonely and distraught , he contemplates suicide . but then he runs into belone ( michel aumont ) , an elderly homosexual neighbor , who suggests a " sex discrimination " law…	positive
roman emperor marcus aurelius ( richard harris ) chooses his trusted general maximus ( russell crowe ) as his successor . however the emperor's evil son commodus ( joaquin phoenix ) murders his father before the announcement can be made , and maximus ( as well as his family ) is sentenced to be executed . maximus is able to escape his executioners , but is later captured and sold as a slave to pr…	positive
what a great film . what a stunning , touching , heart-wrenching , heart-warming , life-affirming , miraculous film . >from its opening moments , _life is beautiful_ walks that fine line between serious tragedy and uplifting comedy . a car with no brakes speeds through the town , and guido ( roberto benigni ) motions people to move out of the way . they mistake him to be the fascist president , t…	positive
ingredients : starving artist lusting after a beautiful woman from his childhood synopsis : great expectations ( 1998 ) is a modernized version of a charles dickens novel . in the original charles dickens classic an orphan boy named pip learns about life through his friendship with an escaped convict , his relationship with a bitter old lady named miss havisham , and his hopeless lifetime infatua…	positive
you've seen this moment before , recently : a particularly troubled character senses danger of the paranormal kind when the room temperature inexplicably plummets to below freezing . the difference is that when it happens to lili taylor's nell in the haunting , we don't care . the hero of the sixth sense , a young boy named cole , is a rich creation , and we wish nothing more than for the ghosts …	positive
hollywood has really done the whole dracula thing to death ( no pun intended - honest ) . it's a shame , too , because the good count was probably the most frightening out the old b-movie monsters . i mean , come on . are people really going to get that scared over a big green guy named frankenstein that moves at a speed of five miles per hour ? hell no . and not only was the idea of a vampire fr…	positive
stendhal's syndrome : a condition where , in the presence of art , a person becomes engulfed in a painting and hallucinates and may afterwards suffer symptoms such as depression , suicidal behaviour and personality disorder . grim stuff , to be sure , but the subject of a remarkable film from italy's master of the horror thriller dario argento . boasting an unforgettable soundtrack from the grand…	positive
close your eyes for a moment , if you will , and imagine the sound of stephen rea's gaelic brogue , silky smooth and irish like a pint of guinness . a lackadaisical , naughty little schoolboy voice that flirts and gambols . an acerbic , sing-song metered voice that evokes the startling imagery and language of anthony burgess' " a clockwork orange . " a voice that deliciously conjures scenes both …	positive
zero effect gets its title from the main character , daryl zero ( bill pullman ) , although we don't understand what it truly means until the very last line of dialogue in the film . zero is a private investigator , perhaps the best private investigator who ever lived ( at least he'd like to think so ) . however , he's a socially inept being , and eccentric in every possible way -- this fact cert…	positive
the long kiss goodnight ( r ) meryl streep tried it and failed . even pamela anderson lee made an attempt but fell flat on her well-bared assets . however , geena davis could very well become the first bankable american female action star with the long kiss goodnight , a preposterous but incredibly fun action thriller directed by her husband , renny harlin . davis plays samantha caine , a mousy s…	positive
screen story by kevin yagher and andrew kevin walker . screenplay by andrew kevin walker . inspired by the short story the legend of sleepy hollow by washington irving . directed by tim burton . starring johnny depp , christina ricci , and casper van dien . special appearances by christopher lee and christopher walken . synopsis : investigator ichabod crane journeys to 1799 sleepy hollow to inves…	positive
mpaa : not rated ( though i feel it would likely be pg , for martial-arts violence . ) with three movies already ( re ) released theatrically in america , and at least three more on their way , jackie chan is one of the newest " hot properties " in action adventure stardom , and it's just about time . for over twenty-five years , jackie's been starring in martial arts and action movies in hong ko…	positive
well , i know that stallone is 50 years old now , but in daylight he doesn't look it ! daylight is a great disaster movie . if you've seen cliffhanger , you'll know stallone's character already . a guy with a bad past , but is in the right place at the wrong time . a tunnel connecting new york and new jersey has both sides collapses when a group of robbers collide with a truck carrying * very * f…	positive
logical time travel movies are a near-impossibility . considering that the skeptic's best argument against the possibility of time travel is the idea of altered realities , writing a script that deals with this problem is an imposing task . occasionally , we get a film that does manage it . terry gilliam's " 12 monkeys " was one such film . but more frequently , we get films that don't much deal …	positive
blade is the movie that shows that wesley snipes really can live up to his potential as one of hollywood's premier leading men . blade is based on the comic book character of the same name and has that comic book kind of feel to it . it is a very stylish movie and for the most part that style works very well . although , at a few points i thought i was watching a music video as opposed to a movie…	positive
the truman show ( paramount pictures ) running time : 1 hour 42 minutes starring jim carrey and ed harris directed by peter weir after a long wait , jim carrey's dramatic debut finally makes it to the big screen . in case you've been asleep for the last few months , the plot centres on truman burbank ( carrey ) who leads an seemingly idyllic life in the beautiful town of seahaven . his life seems…	positive
no film in recent has left me with such conflicted feelings as neil jordan's harrowing , humorous , horrifying adaptation of patrick mccabe's novel about young lad francie brady's ( eamonn owens ) descent into madness in 1960s ireland . on one hand , it was difficult for me to become invested in francie's story because he is such an unsavory character , unjustifyably venting his rage at his nosy …	positive
just how inseparable is the team of sgt . martin riggs ( mel gibson ) and sgt . roger murtaugh ( danny glover ) ? let's just say that when one partner asks the other partner to strip to his boxer shorts and then further asks him to run out into the middle of the road , flapping his arms while feverishly cackling like a chicken just to create a distraction , his partner actually does it ! the fami…	positive
since 1990 , the dramatic picture has undergone a certain change of style . now , instead of emphasizing feel-good stories replete with characters of noble virtues , the screenplays and direction point toward human struggle and sorrow . this realist tendancy can be inspiring at times , as 1993's schindler's list shows . most of today's mainstream drama , however , creates an overabundance of emot…	positive
a big surprise to me . the good trailer had hinted that they pulled the impossible off , but making a blues brothers movie without jake blues ( john belushi ) is such a dumb idea i really had no hope . they replaced him just fine . not with john goodman , he didn't do much of anything , but with the brilliant actor joe morton , who can really sing . the fourth blues brother is j evan bonifant , w…	positive
after having heard so many critics describe " return to me " as an old-fashioned hollywood romance , i kept asking myself going into this movie : what exactly is an old-fashioned hollywood romance ? what made " return to me " old-fashioned and old-hollywood ? was it the tunes from sinatra , etc . , legendary singers the senior citizens in the film constantly harp on ? was it the glamorous , sophi…	positive
wild things is a suspenseful thriller starring matt dillon , denise richards , and neve campbell that deals with all the issues ; sex , love , murder , and betrayal . the setting of the film is a town named blue bay . it consists of many swamps and slums and , on the other hand , rich estates owned by the town's different benefactors . the film opens just before the beginning of a senior seminar …	positive
* * * * * * minor plot spoilers in review * * * * * * * * * * * * no major spoilers are in review * * * * * * the previous two " alien " films have each had their own unique styles to them . the ridley scott's alien was very much a stylistic suspense film . james cameron's aliens was much more of an action film . and i liked each film separately for which it was . now alien 3 is out . and it is i…	positive
are you tired of all the hot new releases being gone by the time you get to the video store ? wafflemovies . com is dedicated to finding those hidden gems that lie on the shelves . everyweek , wafflemovies . com reviews independent film and big studio pictures that deserve a second chance on video . here is a sample review : welcome to sarajevo in light of america's recent intervention in kosovo …	positive
many people dislike french films for their lack of closure . while possibly shallow , i've often had a desire for a sense of epiphany , or at least a resolution , in the films which i view . there is no revelation in un coeur en hiver in the traditional ; however , the film is incredibly successful in its passionate dramatization of a passion-denying protagonist , stephane ( daniel auteuil ) . st…	positive
the keen wisdom of an elderly bank robber , the naive ambitions of a sexy hospital nurse , and a partnership that blossoms between the two are the fine components that make up a modest , little caper adventure entitled `where the money is . ' the elderly bank robber is henry ( paul newman ) , a famous criminal that was only recently caught . he has pulled off dozens of successful heists and has p…	positive
robert benton has assembled a stellar , mature cast for his latest feature , twilight , a film noir mystery set amid the fading stars of hollywood . paul newman stars as retired detective harry ross . harry has spent the last couple of years doing odd jobs for jack and catherine ames ( gene hackman and susan sarandon ) , a pair of married actors who have fallen from the limelight . when jack send…	positive
warning : anyone offended by blatant , leering machismo had better avoid this film . or lots of blood & guts , men against men and mano-et-mano stuff . in other words , it's a walter hill film ! with a john milius script ! i always picture these guys getting together and producing a movie between arm-wrestling matches . these films always contain male characters i have a very hard time identifyin…	positive
accepting his oscar as producer of this year's best picture winner , saul zaentz remarked that his cup runneth over . one could almost say the same about his much-prized film . rarely is the screen so overflowing with potent imagery , symbolism , ideas and metaphors , complex and literate storytelling , all possessed of an intelligence that invites -- even demands -- constant scrutiny , an acuity…	positive
a bleak look at how the boston underworld operates , a film which was based on the best-seller by george v . , higgins . it is seen through the weary eyes of a 51-year-old , small-time hood , eddie " fingers " coyle ( mitchum ) . he got the nickname when a mob boss in his underworld element shut the draw on his hand as a punishment . his current dilemma is that he got caught running illegal booze…	positive
" footloose " has only one goal in mind : to reel in an audience with cheesy sentiment and feel-good antics . and i hate to admit it ; i fell for it . the movie is about a teenager ( bacon ) who moves to a small town from the big city , and discovers that dancing has been banned by the local reverend ( lithgow ) . he ends up falling for the preacher's daughter ( singer ) and showing the whole tow…	positive
as i walked out of crouching tiger , hidden dragon i thought to myself that i had had just seen a great film . with the passage of a few hours i tempered my enthusiasm and started pondering the question of whether a masterpiece must implicitly be a " great " piece of work and viceversa . attempting to make a distinction may be a matter of splitting hairs . i avoided a commitment by appealing to e…	positive
" crazy/beautiful " suffers from the damned-if-you-do , damned-if-you-don't syndrome . after a spate of flighty , cookie-cutter teen films , the romantic drama addresses alcoholism and parental loss along with its love story . but rather than applaud the production , early reviews have dismissed it as an overblown " afterschool special . " even worse , in the wake of federal trade commission hear…	positive
everyone knows someone like giles de'ath : stuffy , arrogant , set in his ways , and at war with anything that could in any way be associated with " progress . " giles is a writer , but the product of his typewriter is the kind of scholarly stuff that is immediately put onto library stacks where it can gather dust until some graduate student needs another reference for his or her thesis . his hou…	positive
for many people , procrastination isn't a problem to overcome , it's a high art . we'll do just about anything to put off a task . when the deadline for this column nears , it's the only time during the week dishes get washed and the bed made and laundry done and plants watered and . . . eventually , hopefully , sometimes , there's a breakthrough and we actually get down to work . amazingly it's …	positive
meet joe black ( reviewed on nov . 27/98 ) starring brad pitt , anthony hopkins , claire forlani in " meet joe black " , brad pitt plays death . that's all that really needs to be said , but nevertheless , i will provide the three of you that have seemingly been living in a cave with a plot description . death decides to take a holiday , what with all the rigors of soul-collecting and all , and f…	positive
call it touched by a demon . gregory hoblit's fallen is a serial killer movie with an unusual , horrific twist . if marketed properly , this film could have crossover appeal for both those who appreciate supernatural tales like the prophesy and those who crave grim , dark thrillers like silence of the lambs and seven . in fact , there's even a little twin peaks to be found here , albeit with the …	positive
james l . brooks , one of the developers of the simpsons and director of broadcast news , returns to the big screen with this entertaining , if slightly flawed comedy . nicholson plays melvin udall , probably the most horrible person ever on the screen . he's racist , homophobic , and never has a good word to say to anyone . so , nobody talks to him , except waitress carol conelly ( t . v sitcom …	positive
after a stylistic detour with mrs . parker and the vicious circle ( which , despite its uncomfortable tone , was close to being a conventional movie ) , director alan rudolph has returned to his unique brand of film making with afterglow , a romantic black comedy about love , betrayal , and self-absorption . while these may not be the most unusual themes to fashion into a motion picture , rudolph…	positive
" the fugitive " is probably one of the greatest thrillers ever made . it takes realistic , believable characters and tells an exciting story that's totally believable throughout . this isn't an over-the-top action flick for the sake of action , this is an intelligent adventure story with a real sense of mystery to it and it works perfectly . harrison ford stars as dr . richard kimble , a man who…	positive
i think that any competent member of the human race who's ever seen a movie--any movie--could probably predict just about every turn in the wedding singer . even though i try very hard to not predict films as i'm watching them ( especially not romantic comedies ) , the plot of this particular film just advanced before me seconds , and sometimes minutes , before i actually saw it happen on screen …	positive
based on the boris karloff's classic by the same name , the mummy starts off with the high-priest of osiris , imhotep , who murders the pharoah for his mistress and is punished by being mummified in the most horrifying way possible -- bandaged up , having his tongue removed , and being covered in flesh-eating scarab beetles , then entombed . . . all while still alive . recap a few thousand years …	positive
on re-watching italian writer/director dario argento's much lauded murder mystery tenebrae , i was struck more than anything else by how many sins he commits as a storyteller and manages to get away with . in emphasising style over matters of plot argento is somewhat notorious in cult film circles , but some aficionados still praise tenebrae as the greatest of his " giallo " murder mysteries . wh…	positive
as any sociologist will attest , your childhood and the types of parents that you have will heavily influence your happiness as an adult . parents that are supportive and environments that are nurturing will yield children who will embrace the values and norms that can allow them to live healthy and productive lives . but if your upbringing is marred with violence , hate and dysfunctionality , th…	positive
is evil dead ii a bad movie ? it's full of terrible acting , pointless violence , and plot holes yet it remains a cult classic nearly fifteen years after its release . explaining why this movie stands out from others with similar plots ( including the original evil dead ) is extremely difficult . `well what's it about ? ' `five people stranded in a log cabin in the middle of nowhere struggling to…	positive
it's rather strange too have two computer animated talking ant movies come out in a single year , but that is what disney and pixar animation ; s latest film represents . while a bugs life isn't nearly as deep as it's predecessor , dreamwork's antz , it is just as funny . a bug's life centers , appropriately , around the life of an ant , named flik . flik , cutely voiced by newsradio's david fole…	positive
not since oliver stone's natural born killers has there been a movie this incendiary , and not since david cronenberg has a so-called mainstream director been this willing to repeatedly tiptoe the fine line between pointed social commentary and outright social irresponsibility . while fincher's films have never suffered from a lack of shock value ( his major character killings in both alien 3 and…	positive
plot : a bunch of bad guys dressed up as elvis impersonators rob a vegas casino during a presley convention . the boys eventually get together to split the money , but as plans change , double-crosses occur , dealing and wheeling goes down and the crew set up for the road . who's on the up and up , who's the real bad guy and who's gonna get to bang courteney cox are just a few of the questions wh…	positive
>from the commercials , this looks like a mild-mannered neil simonesque tale with mary tyler moore baring her bra touted as the highlight . instead it turns out to be a hilarious film running in high gear from beginning to end . the concept is deceptively pedestrian . an adult adopted son is looking for his biological parents and encounters eccentric characters along the way . the movie demonstra…	positive
i'm not quite sure how best to go about writing this review . i must admit that i was a little disappointed by barry levinson's political satire " wag the dog , " but in retrospect , this has less to do with the film itself than with false expectations i had going into it . quite a few of the reviews i have read led me to believe that this film was absolutely hilarious and would make me laugh out…	positive
the sheer horrific audacity of the nazi plan to exterminate the jews of europe is almost incomprehensible . people may make documentaries about it for another hundred years and still not understand the organized , methodical hatred . five concentration camp survivors from the last days of world war ii tell their stories in the last days , the first documentary from steven spielberg's survivors of…	positive
it is easy to label something sentimental or tear jerking when one has not experienced the heartache of losing a child ? whether that may be in life or in death . after having said that , i will also say that this movie does all of the above very well . one gets that choking sensation in the throat ( because of grief ) when one brother forgives another for a costly mistake , or when a husband hug…	positive
i know that " funnest " isn't a word . " fun " is a noun , and therefore cannot be conjugated like an adjective . but that's the word that came to me right after viewing " chicken run . " no wonder : this is the kind of movie that reduces you to childish expressions , like " that was the funnest movie i've ever seen ! " so to hell with webster's -- " chicken run " is one of the funnest movies i'v…	positive
capsule : a short punchy action sequel to the two dinosaur films made by steven spielberg . joe johnston directs a straightforward story of an excursion back to the island of the dinosaurs . it lets us see some new dinosaurs ( is that an oxymoron ? ) and gives us a nice and generally reasonably written adventure . the film is neither ambitious nor pretentious . i had a good time . , low +2 ( -4 t…	positive
just look back two years ago at the coen brothers' comedic gem the big lebowski , change the actors , take away the bowling alley , add a record store , and you've got high fidelity ( or maybe the other way around since nick hornby's novel high fidelity came first ) . either way , it's been done before , a trio of losers cracking jokes and complaining about their failed romances , yet it remains …	positive
plot : a human space astronaut accidentally falls upon a planet ruled by apes . he is taken prisoner along with some other humans , and tries his best to escape his simian captors . oh yeah , and did i mention that the apes can talk ? kewl ! critique : despite this film not looking like a " tim burton movie " or its lead human character showing any signs of being a human being himself , i did fin…	positive
disaster films have a tendency to be very formulated and very cliched . to see a disaster film with actual originality , or at least a decent plot twist , would definitely be a welcome surprise . unfortunately , folks , it's not likely . dante's peak is cliched , and at times corny , but also pretty decent . to be honest , i wasn't very interested in seeing this film , and word of mouth , as well…	positive
in brief : best bleak comedy film since heathers . full of wonderful swipes at the fifteen minutes of fame mentality that feeds so much of modern american pop culture . go see it ! so , i prepared for this film by watching a moving interview on " hard copy " with pam smart , the new hampshire media teacher who was convicted of engineering the death of her husband back in the 1980's . " hard copy …	positive
i relish those rare opportunities when a talented screenwriter can make me feel like a fool . i spent the first hour of forces of nature slowly stewing over its grim attitude towards marriage , grousing to myself about its transparently planes , trains and automobiles plot machinations , and waiting for the inevitable hollywood denouement . this was a mass market romantic comedy , after all , a g…	positive
warning : this review contains some spoilers for the 1964 film " fail-safe . " if you haven't seen the film yet , proceed with caution . nutshell : a relevant , intelligent , suspenseful drama . still powerful today , even after the end of the cold war . -------------------- " fail-safe " ( usa , 1964 ) drama , 111 minutes screenplay by walter bernstein based on the novel by eugene burdick and ha…	positive
andrew lloyd webber's musicals , preferably his early work with lyricist tim rice , present a musical which is totally unlike any musical before its time . webber and rice do not subscribe to the gaity of such musicals as " oklahoma ! , " or the slapstickness of shows like " a funny thing happened on the way to the forum . " they instead tackle hot issues from our past , and view them differently…	positive
there's more to a quilt than fabric and thread--each patchwork design has its own unique story ( or stories ) to tell . in how to make an american quilt , the first hollywood release from australian director jocelyn moorhouse ( proof ) , we come to understand how the tales of the seven makers imbue their creation with passion and vitality . all the sorrows , joys , longings , sufferings , and lov…	positive
mimi leder is probably best known for her stunning work as a director of the hit tv-show er . her mast famous episode , " love's labour lost " , dealt with the ordeal of doctor mark greene as he tried his best to save the life of a pregnant mother and her child . the way she moved the camera and created tension throughout every scene was amazing . there was more excitement and adrenaline rushed s…	positive
i have to say it . tim burton's retelling of planet of the apes is more fun than a barrel of monkeys . ok , that's off my chest . no more monkey puns , i promise . seriously , though , planet of the apes is one rip-roarin' summer outing , filled with thrills , action , adventure , wit and bits of funny ( dare i say , monkey ) business . i know , i know , i promised . and for those film buffs who …	positive
urban legend surprised me . based on the last few films the genre has produced ( including but not exclusive to the likes of i know what you did last summer , disturbing behavior and the disappointing halloween : h20 ) , i was positive that i was in store for another mildly entertaining but silly and ultimately boring rehash of the scream phenomena . thankfully , legend rose above it's soggy prem…	positive
capsule : the verma family is having a wedding and all the relatives will come for the multi-day festivities . mira nair's film is pleasant enough with a little human drama , a few family secrets , some sadness and some happiness . you have seen it all before , but perhaps not from india . the photography is colorful and the music is very agreeable . , low +2 ( -4 to +4 ) mira nair previously dir…	positive
the love for family is one of the strongest driving forces in any man's life , especially for those who have fostered their family under precarious circumstances . thematically in cinema , love for family has been used frequently and emphatically to highlight more abstract aspects of characters ; it is rare , however , for it to develop as outstandingly as it does in roberto benigni's neo-classic…	positive
while watching wes anderson's rushmore , it may be surprising to think that the role of max fischer , the film's anti-hero , was not written with jason schwartzman in mind . the young actor , making his film debut as a 15 year old student at the exclusive rushmore academy is so perfect in the role that it comes as a shock that anderson auditioned some two thousand other prospective stars before d…	positive
no , i did not read the novel by thomas hardy , " jude the obscure , " his final novel ( final because this film created such an outrage that he never wrote again - see : i did do some research on it ) about a man who is plagued with bad luck throughout his entire life . but , after watching the movie , i can imagine how incredibly depressing it is . " jude " is a satirical film from start to fin…	positive
quaid stars as a man who has taken up the proffesion of dragonslayer after he feels he is betrayed by a dragon early in the movie . he runs into the last dragon in existence , and there is a genuinely amusing battle between the two which results in a standoff where quaid is in the dragons mouth , but has his sword pointed at the dragons brain . eventually , they decide to call a truce , and they …	positive
it has been 20 years since a terrence malick film hit theaters . his new film , the thin red line , is a strange , beautiful , enigmatic mess of a movie . the first thing that jumps out to one when they see the advertisements for this film is the huge cast . it is filled with above-the-title stars . the cast , for the most part , gives great performances . john travolta , whose role is nothing mo…	positive
" stuart little " is one of the best family films to come out this year . it's a cute , funny and very good-natured film that has nothing for parents to squirm over except a few mild cusswords . though i read the book a long time ago and i really do not remember what it was about , i do know that this film does not disappoint . finally a movie gets released that is as good as the trailer makes it…	positive
as with his other stateside releases , jackie chan's latest chopsocky vehicle , mr . nice guy , is contrived , blockheaded , and lacking in narrative logic . but also like those other films , it is a highly enjoyable ride . once again , chan's screenwriters ( here edward tang and fibe ma ) have taken the easy way out and named their star's character simply jackie , with no last name . this jackie…	positive
the premise of wag the dog is so simple that it's adequately explained by the commercials . with 11 days to go until the election , the president ( who we never see ) calls in political dirty-tricks artist robert deniro to distract attention from a burgeoning sex scandal . deniro enlists hollywood producer dustin hoffman to produce a " pageant " , a phony war against albania , fought on the blue …	positive
as the film opens up , expectant unwed mother sally ( played by drew barrymore ) encounters her baby's father in a fast food drive-through window . after he gets his milkshake , he drives off , only to be pursued by a military helicopter . from this moment forward , you know that this isn't going to be your run-of-the-mill romantic comedy . home fries tells the tale of the relationship between sa…	positive
the second jackal-based film to come out in 1997 ( the other starring bruce willis was simply entitled the jackal ) , this one stars aidan quinn and donald sutherland , and is directed by a man who hailed from joblo's own alma matter , concordia university in montreal , canada . the story is based on the exploits of the real terrorist known as the jackal , but does not pretend to be 100% factual …	positive
one of the last entries in the long-running carry on series , carry on behind is very similar to carry on camping in that it involves a group of holidaymakers descending on a 'caravan' site . professors anna vrooshka ( elke sommer ) and roland crump ( kenneth williams ) and a group of archaeology students stay in the caravan site owned by major leep ( kenneth connor ) so that they can explore the…	positive
the cryptic teaser trailer has been unspooling in moviehouses for quite sometime now : " it mu5t be found . " so what , exactly , is the fifth element ? after seeing luc besson's ambitious , much-shrouded-in-secrecy science fiction fantasy , i could not help but be let down by the actual answer , which is not nearly as exciting nor clever as one would think . but what is far from a letdown is the…	positive
" very bad things , " is the most delightfully morbid film of the year , a movie that goes so far over the deep end with its outrageousness and violence that i couldn't help but be won over by the material . the film starts off with five friends leaving their homes in los angeles for a bachelor party in las vegas . the groom-to-be is kyle fisher ( jon favreau ) , who is about to be married to the…	positive
it is hard to imagine that a movie which includes abortion and incest as prominent plot devices could be so sensitive , so delicate , so insightful and yes , even so enjoyable . somehow , the cider house rules manages to keep an even keel in the face of the harsh subject matter and allows a substantial amount of heart to shine through . set in the 1940's , the film tells the story of a unique you…	positive
known as the most successful , highest-grossing romantic comedy in history , director garry marshall apparently struck gold with " pretty woman , " which opened quietly during the summer of 1990 but , thanks to positive word-of-mouth , was able to reach upwards of $175-million in theaters alone . the question of why it worked so well lies directly with the film's two charismatic stars , richard g…	positive
the dramatic comedy cousins has all the necessary ingredients : a witty and whimsical script , inspired performances , a great sense of humor , a large and wonderful cast , and the beautiful scenery of vancouver . it's a movie of weddings , marriage , family , infidelity , and--oh yes--love . like 3 men and a baby , cousins is an americanized version of a french film : 1975's cousin , cousine . t…	positive
this remake of " la cage aux folles " features a gay couple pretending to be straight in order to pull the wool over the eyes of their son's future in-laws . the couple ( robin williams and nathan lane ) are about as archetypal , or as the less kind might put it ? stereotypical , gays possible . williams owns a nightclub featuring drag queens where his partner performs as the featured star . they…	positive
seen may 19 , 1999 at 5 p . m . at the crossgates cinema 18 ( guilderland , n . y . ) , theater #1 , with my brother john for $8 . 50 . [theater rating : * * * * : excellent seats , sound and picture] ( critic's note : this review is the longest i've ever written and still only scratches the surface . i'd recommend this be read only by those who have seen the film as a form of critical analysis .…	positive
the story of us , a rob reiner film , is the second movie this fall that touches the viewer in a way they are rarely touched by a film , as they can see their everyday lives in the usually once in a year films . well , 1999 has two of them , the other being the instant classic about a very dysfunctional family , american beauty . the story of us , a film about the highs and lows of marriage and f…	positive
warren beatty returns to the screens in the funniest , craziest and hard hitting movie in his career . based on a story concocted by himself , and also written by beatty , bulworth gives a good insight of what beatty thinks of the american government system . beatty stars as senator jay bulworth , who's going through a nervous breakdown . after hiring someone to kill him , he completely changes h…	positive
the long and illustrious career of robin williams , which has included both forgettable turns like mrs . doubtfire and flubber , was punctuated with the actor's first academy award in 1998 for his role in good will hunting . it was his first truly dramatic role since 1989's dead poets society , and critical remarks were unanimously positive . his next role , that of a deceased pediatrician in wha…	positive
in recent years , harrison ford has been such a grave screen presence , scowling through the likes of tom clancy's jack ryan series , _the_fugitive_ , and last year's smash _air_force_one_ , that one wonders if the rogue charm that made him such a superstar had been completely drained from his system . apparently , it was just lying dormant . with ivan reitman's enjoyable romantic comedy/adventur…	positive
near the end of 1996 , analysts remarked that the year would be the last in which disney would stand alone as the animation king . the following year , 1997 , saw the first sleeper entry into the genre from a studio other than the magic kingdom : twentieth century fox gave baronial russia to the masses in the form of anastasia . at best , that's all it was -- a sleeper hit , designed to surprise …	positive
capsule : a rock and roll fable , indeed . like a hubert selby , jr . novel filtered through equal parts damon runyan and bruce springsteen , and a ton of fun . streets of fire bills itself as " a rock and roll fable " , and the description is perfect . this is a stylish , great-looking , and breezily enjoyable movie that feels like a hubert selby , jr . , novel with a damon runyan rewrite , irec…	positive
jack nicholson has a funny way of playing characters with very few redeeming qualities , but whom you end up liking anyway . in as good as it gets , the character in question is melvin udall , a successful novelist with obsessive-compulsive disorder who seems bent on having as little contact with people around him as possible , except when he feels like being a royal pain in the you-know-where . …	positive
" i've been told by several people , 'you're old fashioned . you want to do everything by hand , ' " topiary gardener george mendonca complains , defending his continued resort to hand shears in trimming his intricately privet-sculpted animal creations . " this is the only way you can do it and do it right . " snip , snip . " some people believe that we are gonna replace ourselves by building the…	positive
the deer hunter , directed by michael cimino , is truly one of the greatest movies ever made . a captivating drama about the lives of a group of friends from a small russian-american pennsylvania community , the deer hunter promises to be one of those movies that you will never forget . in this academy award winner for best picture of 1978 , outstanding performances are turned in by all actors , …	positive
with storytelling this compelling , who needs books ? based on the book by author james ellroy , l . a . confidential is probably one of the best piece of work produced by hollywood in recent years . together with director curtis hanson ( the hand that rocks the cradle , the river wild ) whom ellroy corroborated closely throughout the shooting of the film , resulted in a movie with a plot and and…	positive
synopsis : committed to an asylum , the marquis de sade ( rush ) continues to publish pornographic literature , aided by young maid madeleine ( winslet ) . abbe coulmier ( phoenix ) , who runs the hospital , disapproves of the stories , but humours him in the hope of achieving a cure . de sade's craft and life are threatened when the emperor dispatches dr royer-collard ( michael caine ) to stop t…	positive
with more and more television shows having gay characters , and even the infamous " ellen " sitcom being centered on the life of a lesbian , the movie industry too seems to be gaining more and more homosexual based plot lines . the birdcage was critically acclaimed , as was this years chasing amy . then along came in & out , and all three of these films are on my top ten list for the years in whi…	positive
with his last two films - shine and snow falling on cedars - australian director scott hicks has proven his cinematic flashbacks to be some of the best out there , and his latest , hearts in atlantis , is no different . its structure - beginning and ending in present day with one long flashback in the middle - is similar to the green mile , which is a bit ironic considering both were based on ste…	positive
corey yuen's latest film , " hero " is notable on two fronts . first this is the film to bring back the shaw brothers studio back to the forefront of film production . secondly , the film is the re-discovery of yuen biao . the film opens around the end of the qin dynasty , when many immigrants were making their way to shanghai . poverty and crime rule most of china . a young man , ma wing jing an…	positive
synopsis : in this cultural exploration , a chinese american computer engineer named fang ( peter wang ) decides to take a month-long vacation to visit his sister mrs . chao ( shen guanglan ) , her husband mr . chao ( hy xiaoguang ) , and their teenage daughter lili ( li qinqin ) in beijing after 30 years of separation . fang brings his asian american wife grace ( sharon iwai ) and his college-ag…	positive
note : some may consider portions of the following text to be spoilers . be forewarned . on december 20 , 1996 , amidst all the year-end oscar bait releases from the major studios , miramax's genre label dimension films quietly released a sly little ensemble slasher flick titled scream . although the teen horror market had been given up for all-but-dead in recent years , the film shocked industry…	positive
note : some may consider portions of the following text to be spoilers . be forewarned . it's startling to consider that it was only a few years ago that film distributors would worriedly rearrange their summer release schedules in order to give the annual disney animated feature juggernaut a wide berth . the lion king had just cracked $300 million domestic in gross to become one of the most prof…	positive
this christmas , little ralphie parker ( peter billingsley ) wants nothing more than a red ryder bb gun under the tree . although cautioned by many that he will ? shoot his eye out' , ralphie remains optimistic , conjuring up a detailed scheme to get on the good side of his parents and teachers . it could be possible that no one has ever wanted anything with more passion than ralphie wants this b…	positive
in intolerance , d . w . griffith told four different historical stories at the same time , cutting from one to the other . each of the stories builds to a fast-paced climax . in magnolia , paul thomas anderson tells several stories each just tangentially connected to the others . yet the stories and where they are going are all independent . what is strange about these stories is that they are a…	positive
contact is the 1997 movie i've seen the most - five times to be exact . four of those times were on the big screen , but even on a tv , it's a very impressive film . the same can't be said for films like independance day , but that's because contact is a rare example in sci-fi filmmaking where the story is treated more importantly than the special effects , and all of us know looking back that id…	positive
roberto benigni is a clown in the tradition of chaplin and keaton . this italian film star , best known in the united states for the poorly received son of the pink panther , has done the near impossible by creating a comic fable about the holocaust . but benigni's life is beautiful ( la vita e bella ) is not so much a story of the holocaust as it uses that monstrous outrage against humanity as a…	positive
larry flynt is a self proclaimed smut pedlar and the owner/publisher of the multi-million dollar hustler publications company . the people vs . larry flynt is the story of larry flynt's fight for the freedom to circulate and sell his pornographic magazine , hustler . based on a true story , the film is almost a documentary in that it's a very vivid and detailed look at larry flynt's life . woody …	positive
virtual reality is a topic that has almost defined its own genre . since 'dark city' ( 1998 ) , films about alternative universes and parallel worlds have been coming one after another . the most popular and original of them all has been the matrix . all the films released after it , have been less successful . david cronenberg's existenz , released only a couple of months after the matrix , was …	positive
i don't know what movie the critics saw , but it wasn't this one . the popular consensus among newspaper critics was that this movie is unfunny and dreadfully boring . in my personal opinion , they couldn't be more wrong . if you were expecting airplane ! -like laughs and agatha christie-intense mystery , then yes , this movie would be a disappointment . however , if you're just looking for an en…	positive
it was with great trepidation that i approached +mary+ , the farrelly brothers+ latest film . i knew the film would be funny--the trailer alone had me laugh harder than the actual comedy i went to see . but i also knew the film would be an equal-opportunity offender , attacking the sensibilities of the politically correct with reckless abandon . i figured the film would be raunchy , maybe another…	positive
a standoff . a man holds a woman , a diplomat's daughter , hostage in his embrace , a gun pressed to her head . a cop , impaired by drink due to his wife's philandering , trains his gun on the man's nether regions , threatening to shoot . another cop holds his gun to his partner's temple , forcing him to disarm . the scene unfolds like a foursome bidding in bridge--upping the ante , signaling tac…	positive
with stars like sigourney weaver ( " alien " trilogy ) and academy award winner holly hunter ( the piano , raising arizona , etc . ) together in a single hollywood production , one would immediately identify the film as a potential academy award hot shot . sadly for copycat , though tightly scripted and nicely plot , is still at heart , a typical hollywood thriller . helen ( weaver ) , after a tr…	positive
no , it is not a bad film , in fact it is so good in achieving its purpose , i actually wished for the film to end itself quickly . event horizon is not your run-of-the-mill sci-fi film , i'm sure many who have watched this will agree with me . it is not even original in that sense , and it does borrow heavily from films like alien , hellraiser and even blade runner . the magic of this film lies …	positive
capsule : earthy , experimental , difficult , shockingly frank ( even for 1997 ! ) , and ultimately refreshing story of a black man on the run from the cops . the first few minutes of sweet sweetback's baad asssss song ( yes , i checked -- that's the correct number of ss ) are without dialogue , just eerie montages of sounds . a young boy , obviously malnourished , is taken in and fed up by sever…	positive
a fully loaded entertainment review - website coming in july ! i didn't really expect very much when i rented stuart saves his family . the movie bombed at the box office , and i had never really liked the saturday night live sketch on which the movie was based . my real concern , though , was the general reputation of snl-related movies translating to the big screen with less-than-stellar result…	positive
" oh my god , i sounded just like a mother ! " mrs . pascal , played with devilish wickedness by genevieve bujold , tells her son . " didn't i sound just like a mother ? " " you are a mother , " her son marty tells her disgustedly . " i know , but i still can't believe it . i look at you people and wonder , how did you ever fit in my womb ? " marty , you see , is a grown-up twin . although his si…	positive
i don't know how many other people have had the idea cross their mind that their life could be an ongoing television show watched by another world of people , but it's something i used to wonder about when i was younger . i can't decide if i first thought it because i watched a lot of tv or because my brother hit me in the head with a baseball bat , but i'm pretty sure andrew niccol , screenwrite…	positive
no filmmaker deconstructs a story as well as atom egoyan . i'm referring , specifically , to the narrative form . in the sweet hereafter , egoyan tells his story in a similar framework to his exotica or the adjuster . said story , of a fatal school bus accident in the small town of sam dent , british columbia , that shatters the morale of the locals , is told in a most unstraightforward manner . …	positive
i know what i would do with $4 . 4 million if i found it in a previously undiscovered airplane crash site , especially if i were with jacob and lou . ( huh ? ) well , in any event , that is the situation hank ( paxton ) finds himself in . he and his dim-witted brother jacob ( thorton ) and tubby friend lou ( brent briscoe ) come upon a large bag of cash inside a plane wreck . against his better j…	positive
i saw simon birch in a basically sold out theater , on a sunday afternoon . when the movie was over and the audience was exiting , i didn't hear one negative comment , and i didn't have any to offer . simon birch is primarily about the friendship of two twelve year old boys , simon ( ian michael smith ) and joe ( joseph mazzello ) , and what destiny holds for both of them . simon is a dwarf , who…	positive
the saint was actually a little better than i expected it to be , in some ways . in this theatrical remake of the television series the saint , and its series sequel the return of the saint , val kilmer plays simon templar , an elusive thief who makes a living by stealing things from others for others . this movie closely resembles a james bond flick . it has the classic bond symbols : a man who …	positive
the thirteenth floor , the third in what i would call " the reality check movie series " , is very similar to the other reality check movies released this year , the matrix and existenz . all three made you think , made you wonder what is real , what isn't , and if our world is just a huge game . the thirteenth floor doesn't reach the level of originality , creativity , and curiosity sparked by t…	positive
i tried hard not like this movie without succeeding . it contains parts of bringing up baby , any hepburn/tracy film , part of the plot of war games , cary grant and rosalind russell in his girl friday , elevator shaft action , train action , and murder . it is cute , funny , suspenseful ( a little bit ) , sexy ( a little bit ) . one of the bad guys was a surprise . the pace is fast enough , ther…	positive
plot : jet li is a chinese cop asked to help some french policemen nab a bad guy . but one thing leads to another , and the next thing you know , li's being chased by the same french cops with whom he was supposed to be working . a lot of ass-kicking , face-whippings , gun fights and . . . okay , a little more ass-kicking ensues . critique : very cool ! now here's a movie that gives you exactly w…	positive
i've never been a member of the robin williams fan club . a little bit of his improvisationaly schtick goes a long way , and i sometimes feel as though i'm watching a 40-year-old class clown . in his films , williams has often tried to balance his mania with touchy-feely emotion , leading to wildly uneven performances . mrs . doubtfire seemed ready-made for the same problems , but instead it prov…	positive
weir is well-respected in hollywood for turning scripts with difficult subject-matter into deceptively simple , powerful films , the mosquito coast ( utopia ) and fearless ( post-traumatic stress disorder ) among them . in the truman show , weir essentially breathes life into the now-tired concept of media-manipulation by tackling the material from the inside-out . it certainly helps that he has …	positive
synopsis : it's 1977 in a small italian american neighborhood in new york . disco music is popular , and the sexual revolution is on , but the people of new york are not happy . in fact , they're terrified . as in spike lee's do the right thing a heat wave has the city in its grip , and peoples' tempers are flaring . the cool of night offers no respite : the neighborhood is being terrorized by a …	positive
part one of " the strangest movies ever made " series at www . mediajunkies . com by scott watson [light spoilers , nothing you shouldn't read] existenz has been called " a gooey matrix " , and while this is a correct description in some ways , in others it is completely off . the only thing the two films have in common is the idea of a virtual reality that is indistinguishable from normal , " re…	positive
good films are hard to find these days . great films are beyond rare . proof of life , russell crowe's one-two punch of a deft kidnap and rescue thriller , is one of those rare gems . a taut drama laced with strong and subtle acting , an intelligent script , and masterful directing , together it delivers something virtually unheard of in the film industry these days , genuine motivation in a stor…	positive
i must admit i'm going to be a bit biased in my review of the new romantic comedy serendipity , because that also defines how i met my current girlfriend . the magic and mystery of our fated encounter is also embodied in the quirkiness and freshness of the very funny and very romantic serendipity . i am not a big fan of the romantic comedy genre , but something drew me to this film . maybe it was…	positive
in some regards , making a movie is like trying to stretch a rubber band as far as you can without breaking it . try too hard , and it snaps ; but too much reservation means someone else will come along and pull it farther . in simon birch , director mark steven johnson shows us just how to master the technique : he takes advantage of caution and poise , but also risks his movie with a few bold s…	positive
on the basis of this film alone , i never would have predicted that , in two years , quentin tarantino would become the country's biggest hotshot director . reservoir dogs has hints of the tarantino brilliance that emerged in pulp fiction , but is a much less substantive , more conventional crime story than the big pf . here's what the two movies do have in common . . . --scenes of intelligent , …	positive
it's a fact that a good thriller or action movie doesn't need violence to be good or worth watching . all it takes is potential violence to make the audience bite their nails . and what kind of violence could be more efficient than a global thermo-nuclear war ? and potential violence is the premiss wargames is built upon . a computer whiz-kid , david , is usually contended with hacking into the s…	positive
there exists a litany of differences between a successful action movie and a successful suspense movie . action movies are typically devoid of plot other than a simple byline which can string together several explosive sequences , while suspense movies hinge on plot and subtlety and the ability to bring everything full-circle . for fans of both genres , however , realism is key . action fans want…	positive
jay and silent bob strike back , kevin smith's swan song to his two most famous characters , is the best received comedy that i've seen since there's something about mary , which is a tea party in comparison to the foul-mouthed humor in jay and silent bob strike back . the audience didn't just laugh ; they went wild with boisterous laughter and heavy applause throughout . in short , if you like r…	positive
damn those trailers . had it not been for the advertising of this film , which reveals far too much about its contents , i would have been glued to `under the sand' . as it is , the film retains some value , thanks to an excellent performance by charlotte rampling , and a more mature francois ozon in the director's chair . marie ( charlotte rampling ) and her husband jean ( bruno cremer ) lounge …	positive
bob the happy bastard's quickie review : rush hour so what's the problem with 48 hours clones these days ? they always try for the same thing that eddie murphy and nick nolte had . that was the problem that plagued these clones , not to mention the actual sequel : another 48 hours , a complete waste of film . but , at last , someone has a different take on the matter , and it's director brett rai…	positive
this sunday afternoon i had the priviledge of attending a private screening at the sony astor cinema in new york city , of james cameron's most heralded film , titanic . postponed from last summer , with an escalated budget that makes it the most expensive movie in history , this was one film i was eager to preview . so , is this movie going to sink or swim this holiday ? my best guess . . . . it…	positive
a common complaint amongst film critics is " why aren't there more literate scripts available ? " quiz show gives signs of hope that the art of writing isn't dead in hollywood and that we need not only look to independent films for thoughtful content . paul attanasio's script takes what could have been a tepid thriller ( the quiz show scandals of the late 50s ) and delivers a telling parable abou…	positive
whew . this film oozes energy , the kind of breakneck , no- holds-barred , in-your-face risk-taking filmmaking that is seldom seen on screen these days . like the marginal , motley bunch of post-apocalyptic youths director danny boyle tries to depict , trainspotting veers on the edge of utter mayhem but ultimately retains its footing and control . the result : a movie that is a delightful example…	positive
steven spielberg's " amistad , " which is based on the true story of a group of africans who revolted on board a slave ship , then were captured and taken to america where a legal dispute ensued over who " owned " them , is concerned with several different aspects of this story . first , the film addresses the issue of the inherent evils of slavery . second , it deals with the historical involvem…	positive
he has spent his entire life in an awful little apartment , raised and cared for and imprisoned by his domineering mother . she inspires his love and his fear , and instills in him a similar love and fear of jesus . he has a rudimentary grasp of language , mouthing monosyllables and repetitions of his mother's phrases . he is taught that the world outside is fatally poisonous ; his mother dons a …	positive
being that it is a foreign language film with no known names with a select number theaters showing it , " shall we dance " won't be seen by that many people . and that's a shame - this is a funny , enchanting , and goofy movie full of laughs , surprises , and wonderful dance sequences . the surprising thing about " shall we dance " is the universal appeal of the story . a us version is in the wor…	positive
when i first heard of contact , the hype was building it up as a sci-fi blockbuster . now , with that in mind , coupled with the knowledge of jodie foster's involvement in the project , i thought " what in the world is foster doing in a sci-fi blockbuster ? ? ? " . as it turned out , my expectations were completely nullified and turned topsy-turvy . robert zemeckis , back from the euphoria create…	positive
you've got to love disney . no matter what they serve up , it is a guaranteed success as long as it's animated . kids have to go see the movie . then they have to get the toys . oh , the video came out ? got to buy it , or risk little billy's temper tantrums for the next month . all of this culminates in the childhood equivalent of a pilgrimage to mecca : a visit to the magic kingdom . stay at th…	positive
with three pre- to mid-teen children and an aging father-in-law to care for--cooking and cleaning and laundry , drop-offs at little league practice and pick-ups from ballet practice--margaret hall's life is rife with complications . and with her naval officer husband stationed somewhere in the north atlantic , virtually impossible to reach by telephone , margaret leads the crazed life of a single…	positive
i hate to burst your bubble , but after all the star power , mega bucks , screenwriters , directors , and cool trailers , men in black is not the best movie of the summer . it's pretty good in it's own right , yes , but i would probably split the " best movie " honors among face/off , spawn , con air , and maybe event horizon . it's main problem is that it's quickly forgettable , and i can't reme…	positive
susan granger's review of " osmosis jones " ( warner bros . ) if the farrelly brothers taught anatomy & physiology in school , no one would cut ever class . this hip , live action/animation story begins as a monkey snatches a hard-boiled egg from frank , a zookeeper ( bill murray ) , who grabs it back , drops it , then gobbles up the contaminated morsel , explaining , " if it hits and ground and …	positive
i must say from the outset that i have never been much of a kurt russell fan . i've seen some of his films ( silkwood , backdraft , unlawful entry ) and while he gave adequate performances , i have never been impressed with his work . breakdown , then , is something of a surprise . russell gives a fine performance , as do most of the cast , one that is not upstaged by the action orchestrated in t…	positive
with the success of the surprise hit alien , directed by ridley scott , a sequel was inevitable . in fact , after watching the first film , a sequel was wanted , particularly by this reviewer . handing over the director's chair to recent box office gem james cameron , who had only made two films previous to this one ( pirahna ii , a surprisingly dull film , and terminator , making cameron a house…	positive
ingredients : neophyte lawyer , legal situations , corrupt insurance company , synopsis : rudy baylor ( matt damon ) is an ethical kid fresh out of law school who must juggle three legal situations at the same time . rudy's girlfriend is attacked by her violent husband ; rudy's elderly landlady wants to arrange her will so that her children are excluded , and ; the family of rudy's friend with le…	positive
in one of my many videos i have attained from the local library , casablanca was my third classic in some weeks . the others being citizen kane and vertigo ( yes , i am trying to see as many of afi's greatest movies ever made as i can ) . but , casablanca stood out from the rest for me : it was actually watchable . what most hail as the greatest american film ever , casablanca isn't so much a lov…	positive
capsule : suprisingly more of a comedy than a straight action flick , which isn't necessarily a bad thing . not exactly oscar caliber , but one helluva bullet-riddled good time . extended review : you know , i remember when hitmen were evil , murderous scum . alas , the times are a-changin' . in a recent string of movies , hitmen are suddenly wise- cracking , fun-loving killers-with-hearts . this…	positive
" when will the devil take me ? " he asks rhetorically in lulling voice over . the spoiled title character of _onegin_ ( pronounced oh-negg-in ) is waiting on death to relieve him after a lifetime of rapacious behaviour . martha fiennes' debut feature is ( quite literally ) filmed poetry ( it's based on an epic russian poem by alexander pushkin ) , a profound study of regret , of how we confuse s…	positive
bruce barth's mellow piano plays in the background as conflict erupts in a little country town of florida . ulee's gold feels like another fonda creation- on golden pond : it has a soft , calm surface with a tempest brewing underneath , the cinematography creates a place of gold , yellow , and olive colors , the music is stirring and tranquil . both deal with the hardships of family life . peter …	positive
susan granger's review of " big eden " ( jour de fete ) it's utopia , this tiny town tucked away in the timberland of northwestern montana , where old codgers lounge on the porch of the general store to pass the time away and the local matchmakers ( nan martin , louise fletcher ) eagerly pair off the young people , regardless of sexual preference . there's nary a homophobe or bigot around , much …	positive
when you go to the movies as much as i do , you unfortunately end up seeing certain movie trailers one too many times . such was the case with frequency . every time i went to a screening , there was the frequency preview . it looked awful . it looked cheesy , sappy and ridiculous . it looked like a flop . well , whoever put that trailer together should be fired , because in terms of pure enterta…	positive
it must be tough to be a mob boss . just ask paul vitti ( robert deniro ) , a man who finds his job as mafia head to be rather stress inducing . i can believe it , too - one can't even begin to fathom the turmoil he must go through when he's forced to choose between an ice pick , baseball bat or sledgehammer to torture victims with . suffering from reoccurring panic attacks , paul decides he need…	positive
the caveman's valentine starring samuel l . jackson , ann magnuson , aunjanue ellis , tamara tunie screenplay by george dawes green , based on his novel directed by kasi lemmons * * * for more film , dvd and books about movie reviews , plus annual coverage of the toronto international film festival , visit _film freak central_ - http : //filmfreakcentral . net | now with search engine * * * a str…	positive
expand the final fifteen minutes of home alone into a feature-length film and you've got baby's day out--an agreeably amusing children's comedy about a bumbling band of kid kidnappers who are unwittingly outwitted by an innocent infant . the plot tracks a trio of crooks-posed-as-photographers ( mantegna , pantoliano , haley ) who steal nine-month-old bennington august cottwell iv , aka baby bink …	positive
waiting at the train station near the beginning of fury , joe says : `after all , we're human . ' in the context of events to transpire , joe's line is prophetic , foreshadowing the internal conflict of the protagonist in the latter half of the film . does being human necessarily imply humane behavior ? through the baseness of human character exemplified in the formation of a mob , fritz lang pro…	positive
because the press screening of " planet of the apes " was one day past last issue's deadline , i was afforded the opportunity to see the film a second time , listen to audience reactions and read a heap of reviews before writing this piece . the chief complaints of those who disliked the futuristic adventure appear to be that the movie focused on visuals instead of substance , that the story was …	positive
in 1977 , something never though possible happened . the film star wars was released , with extraordinary , never seen before techniques of special effects . the film set a new standard for special effects in film . not only did it set a standard for the special effects , it set a standard for film itself . the plot is one of the most creative i heard ever . the legend of star wars starts long ag…	positive
if you want some hearty laughs , then rat race is the movie for you . this unpretentious little comedy , which sneaks into theaters today with very little hype , will have you bouncing in your theater seat . and while the film fits neatly into the low-brow , slapstick school of comedy , one refreshing aspect is its lack of mean-spiritedness . the plot follows a group of people chosen at random by…	positive
i had a chance to see a sneak preview of city slickers ii on campus last night . i went in with the expectation of a film with the similar flavor which made the original such a success : personal growth and insightful humor about life . i came away somewhat disappointed in this regard , getting some of the latter and not much of the former . the basic plot revolves around billy crystal , who play…	positive
the " submarine " genre of movies seems to be one of the most intriguing and compelling types of storytelling there is . think about it . . . these films are completely based in reality , yet only a handful of people have ever been on one , making them fascinating to the general public . they aren't like movies that take place on a plane or a train , as anybody can get on one of those . and they …	positive
we share the descent into darkness of a talented boy pianist . years later we see his subsequent resurfacing ; in the mid 80's a damaged man walks out of a rainstorm and back into the world . the movie charts the causes of his mental breakdown . based on the life story of david helfgott , this australian film is a rich exploration of the pressures drilling in upon a child-genius , compounded by t…	positive
today , war became a reality to me after seeing a screening of saving priivate ryan . steve spielberg goes beyond reality with his latest production . the audience is tossed about the theatre witnessing the horror of war . please keep the kids home as the r rating is for reality . tom hanks is stunning as capt john miller , set out in france during ww ii to rescue and return home a soldier , priv…	positive
well , i'll admit when i first heard about this film ( which was before dante's peak ) i could just smell what 'twister' had started . so now it seems that we're in a full fledged return to the '70's disaster film era . with 'twister' , 'dante's peak' , 'volcano' and soon 'flood' and james cameron's extremly expensive 'titanic' i'll say first off i enjoyed 'volcano' much more than i did 'dantes p…	positive
note : some may consider portions of the following text to be spoilers . be forewarned . during the three years since the release of the groundbreaking success pulp fiction , the cinematic output from its creator , quentin tarantino , has been surprisingly low . oh , he's been busy -- doing the talk show circuit , taking small roles in various films , overseeing the production of his screenplay f…	positive
" last night " could have an " aka " tagged on the end of it that says , " it's the end of the world , and we feel fine " . " last night " is about just that . the last night of planet earth's existence . the world is going to end at precisely midnight , january 1st , 2000 . how scientists were so accurately able to predict when this catastrophic event would occur is never explained . nor is the …	positive
" a bug's life " may not be " toy story , " but it's more close than " antz " was . i really liked " antz , " basically because , yes , it is clever and witty and intelligent ( and it has the temerity to take a chance and put woody allen in the lead , perhaps the year's most inspired casting ) , but there was , in fact , something missing from it , and i'm the first to admit that . maybe it's tha…	positive
when i saw the trailer for " the sixth sense , " i didn't expect much from it . my snap judgment was that it was a watered-down version of " the shining " or possibly a late-entry in the glut of angel-related movies/tv shows of a couple years ago . but all the buzz motivated me to give it a shot . it turned out to be one of the most satisfying movie experiences of the year . bruce willis plays ch…	positive
near the end of frank capra's holiday classic , its a wonderful life , george bailey ( jimmy stewart ) is feeling down . he has devoted his life to others , and never fulfilled his dream of leaving his small supburb town , bedford falls . standing upon a bridge above stormy waters , he looks down , contemplating suicide . he has potential he hasn't fulfilled -- yet , he has done so much for other…	positive
jerry springer has got nothing on " wild things . " john mcnaughton's new thriller tackles more tawdry themes in less than two hours than springer's notoriously sleazy talk show broadcasts in two weeks -- bisexuality , threesomes , poolside catfights , slutty rich bimbos , even redneck gator-wrestling , they're all part of the movie's raucous , complex storyline . but even trash tv topicality can…	positive
the happy bastard's 30-second review big daddy happy gilmore as a father ? of course ! that's the latest scenario presented by adam sandler in the new movie big daddy , a movie that's passable but isn't really considered some of sandler's best work . he doesn't actually play happy gilmore in the movie , but a variation of him . he's sonny coufax , a man who's living off a settlement he got for a …	positive
" six days , seven nights " is a summer movie that gets the summer movie experience deliciously right , a commendable achievement considering the season thus far has been littered with some pretty uneven fare . here's a genuinely fun fluff piece that knows it's fluff , recognizes it's fluff and is admittedly proud to be fluff . of course , the casting of harrison ford in the broadly comedic lead …	positive
the release of dolores claiborne into wide release this weekend adds another entry into the long list of film adaptations of stephen king's work . this slow-moving character study provides some outstanding acting performances by the principals , but suffers from a tepid conclusion , inconsistent direction , and may not have wide commercial appeal . when the maid , dolores claiborne , is found bra…	positive
seen september 13 , 1998 at 4 p . m at rotterdam square mall cinema 6 , theater #2 , with chris wessell for free using my sony/loews critic's pass . [theater rating : * * 1/2 : good seats , average sound , picture unstable] " rounders " is exactly the kind of movie parents don't want their kids to see . it's not that it's a drunken orgy of sex and violence , but because it's a film that flat-out …	positive
there was a lot riding on this movie . everyone even moderately interested in the " scream " series was dying to know how it would end . what would be the " final act " ? this is the end of an era for them , a movie which has kept them up nights searching for clues on the internet , talking and tossing around rumors with their equally enthused buddies , and , for kids under 17 , those elaborate p…	positive
ingredients : pouring rain , small flooded town , damn about to burst , bad guys going after millions of dollars synopsis : at one point in the story townsperson karen asks hero tom what happened to her church . he replies something like : " the church is flooded but at least the floodwaters put out the big fire . well , the fire wasn't that bad , since , while the church was burning , looters ap…	positive
although many people have compared this new gangster comedy to the hit hbo drama 'the sopranos , ' analyze this is witty and entertaining enough to be a good movie in it's own right . billy crystal plays wiseguy shrink ben sobol , who new 'patient' happens to be gangster boss paul vitti ( de niro . ) ben wants nothing to do with vitti , as he's about to get married to laura macnamara ( kudrow ) a…	positive
" being john malkovich " is the type of film we need to see more . today's films are either blockbusters that entertain us with tiresome formulas , or those that have similar themes . malkovich falls under none of these categories , and it's quite refreshing to see that occur . this strangely provoking story , is actually somewhat understandable . john cusack plays a puppeteer trying to make it t…	positive
as feel-good formulaic as it may be in its own way , shall we dance ? also demonstrates a kind of charming restraint you don't often find in american films . this japanese import tells the story of a middle-aged accountant named sugiyama ( koji yakusho ) whose mundane life is shaken up one night when he spots beautiful mai kishikawa ( tamiyo kusakari ) in the window of a dance school . intrigued …	positive
" the tailor of panama " is a different kind of spy movie . despite the presence of pierce brosnan , there is nary a hint of james bond flash here . instead of big action scenes , leering super villains and empty-headed femme fatales , we get interesting characters and an intriguing situation . based on the novel by john le carr ? , who also co-wrote the screenplay , the film offers viewers somet…	positive
perhaps it's time for me to say a little about my reading habits . i really do like to read , and i've enjoyed many books in my lifetime . my problem is that i'm a slow reader , and not very dedicated -- i'll enjoy portions of a book and then set it down for months at a time ( it's taken me the last six weeks to get through the first one hundred pages of anna karenina , even though i'm loving the…	positive
note : some may consider portions of the following text to be spoilers . be forewarned . among my fanatical ticker tape-worshipping friends , there's one who happens to share the same philosophy espoused by the central character in darren aronofsky's darkly original pi : the entire stock market can be reduced to nothing but a series of patterns which , through analysis , will produce information …	positive
upon arriving at the theater during the opening credits , i took my seat and prepared myself for what appeared to be " hellraiser meets the crow " . but as soon as kiefer sutherland began speaking the narrative monologue , describing " the strangers " and their reasons for contacting human beings , i was hooked . there was something especially compelling about the nature of his voice . i knew fro…	positive
kadosh means sacred in hebrew . amos gitai's fictional work , after spending most of his career doing documentaries , is a grim story about a failed hasidic marriage , even though the marriage is a loving one . the marriage will symbolize the clash of cultures in modern israel between the native israeli's modern viewpoint toward religion and the political savvy hasidic's intolerable one , as both…	positive
the film " magnolia " can be compared to a simple flower as its title and movie poster suggests . the dozens of characters introduced and developed are like the petals on the flower . they all come from the same stem and as the flower begins to develop they grow farther and farther apart . the numerous characters in the film are all closely connected no matter how different they are from one anot…	positive
no humans were harmed , tested or tasted in the making of this film . all recipes are fictions . twentieth century fox does not condone cannibalism . a psychological thriller that will scare you to the depth of your soul ! director/writer antonia bird shows us that the most terrifying horror is not provided by giant beasts , but instead by monsters lurking in ourselves . . " . . they were a party…	positive
" good will hunting " is two movies in one : an independent take on the struggle of four boston pals and a traditional hollywood , " prodigy child " film complete with upbeats , downfalls , sporadically moving situations and plenty , plenty of shtick . unusually directed by gus van sant , " good will hunting " overcomes the banalities of its story by affirming the emergence of fresh , new talent …	positive
curdled is a deliciously dark and witty black comedy , but its humour won't appeal to everyone . to be specific , let me give you an example . do you know in pulp fiction where jules and vincent go on brain detail after marvin and his head accidentally get separated ? if you thought that was completely tasteless and unfunny , don't see curdled . on the other hand , if you found that sequence to b…	positive
it is often said by his fans that hal hartley movies are an acquired taste . indeed . while perhaps less dangerous than tequila shooters or bungee-jumping , they require no less amount of physical stamina and concentration . i felt rewarded at the end of henry fool ; this movie creeps up on you-at a slow 139 minutes , i mean creeps-and despite the final shot's ambiguity , i left completely satisf…	positive
most people fit into two different categories : you either love woody allen , or you hate his guts . my family , for the most part , hates him and his movies . i think he's very funny , but his shtick has gotten forced and contrived over the years . so maybe taking his body away was the best decision any producer could have thought of . unrestrained by physical boundaries , allen's humor comes sh…	positive
that's the question i asked myself when venturing nervously into " the wedding singer , " the latest film to star the saturday night live alumnus . does he draw laughs from his sad , puppy dog expression and don't-hate-me-for-being-a-simpleton observations ? or do fans giggle when he screams at the top of his lungs at people ? or is it just the fact that he sings songs with silly lyrics that bowl…	positive
jarvis cocker of pulp once said that he wrote common people after noticing mike leigh box-sets on the video shelves -- he had a feeling that economic deprivation was becoming a tourist experience for the well-off . maybe it's a classic case of displacement : it's easier to see jarvis' own lyrics ( obsessed with acrylic and wood chip on the wall ) as a fetishization of lowlife , rather than leigh'…	positive
richard linklater's " slacker , " made in 1991 for a budget of only $23 , 000 , immerses itself in the twentysomething , college-town culture of austin , texas . most of these characters are either unemployed or work jobs that are apparently too menial to be worth mentioning . their lifestyle is a sort of passive resistance to the idea that people should go out and actively pursue a career after …	positive
" a breed apart " casts rutger hauer as a crazy , bird-loving recluse who picks his feathered friends over kathleen turner . a bit hard to swallow ? that's only the first of many improbabilities in this film . hauer stars as a man obsessed with keeping the birds on his island safe , while boothe plays a guy hired to steal a couple of rare eagle eggs by a rich egg collector . turner is the woman c…	positive
titanic is so close to being the perfect movie it's upsetting that it isn't . the film , which cost $200 million+ to make and could of put 20th century fox into a lot of finicial trouble if it 'sunk' ( pun intended ) is a labour of love for cameron , who wrote and directed the film . we all know that big budget dosen't mean great film ( see waterworld ( 1995 ) ) but titanic is far superior to kev…	positive
on seeing the outrageous previews for bulworth one wonders what plot could possibly allow beatty get away with making those statements ( in case you missed it , warren beatty plays a politician on the campaign trail . he says to a black congregation " . . . if you can't cut down on malt liquor and chicken wings and get behind someone other than a running back who stabs his wife , you're never gon…	positive
american pie acknowledges a cold , hard fact that most movies don't : it is very difficult to get laid . its four virgin heroes are jim ( biggs ) , a chronic masturbator , kev ( nicholas ) , who desperately wants to deflower his girlfriend ( reid ) , oz ( klein ) , a lacrosse player whose approach requires some fine tuning , and finch ( eddie kaye thomas ) , a germphobe ( his crass nickname is hi…	positive
the 1998 summer movie season is still in its infancy . but after diasappointing films such as " godzilla " and " fear and loathing in las vegas " , it would be nice to see a really good film . but i doubt you could have expected this . the truman show is one of the most unique films i have ever seen , and it deserves a spot on the " decade's best " list . there is no way to isolate any single com…	positive
one way of telling if a film is good or not is by the length . if a film is only 90 minutes , but feels like 300 minutes , then it's crap . but if a film last 2 1/2 hours , and feels like 90 minutes , then it's excellent . boogie nights falls into the latter catagory . the director , anderson , delivers a funny , hip , yet sometimes violent film , which flies along . mark whalberg , a . k . a mar…	positive
it's ironic that the best films in cinema history are invariably the original director's cut of the film . films such as aliens , the abyss , the wild bunch , blade runner , and terminator 2 are all prime examples of a filmmaker's integrity , later chopped up or mucked with by the studio . the advent of the dvd format has provided a more accessible way to get these original cuts to the public and…	positive
while it was part of former yugoslavia , my country , croatia , used to be almost completely ignored by western films in general . words " croatia " and " croatians " were unheard , even in movies whose plots actually took place on croatian locations . the rare exception was the dogs of war , 1980 adaptation of frederick forsyth's bestselling novel , yet that rare occasion only added insult to th…	positive
the happy bastard's quick movie review analyze this how does one do a comedy focused on the mob ? well , a few years ago , there was a sly little comedy called the freshman , which had marlon brando doing a romp of a send-up of his famous don corleone character and , recently , the utterly stupid ( in a bad way ) movie mafia ! failed to really get the joke . this time around , however , warner br…	positive
this is a film about secrets , some that are innocent like those of a cute little farm girl , frances boyd ( ashley ) . others that are between a married couple that is impacting their relationship , like the problems of infertility affecting this upwardly mobile couple , geoffrey gaines ( stephen ramsey ) , the medical researcher working for a big corporation called fex and striving to get a pat…	positive
this british import follows the ( mis- ) adventures of a group of heroin crazed scottish youths . there is marc renton ( who narrates ) , spud ( the dim-witted one ) sick boy ( the sean connery obsessive ) , and begbee ( the violence obsessive ) . powered by a top rate , but not top name soundtrack ( iggy pop , sleeper , elastica , lou reed . . . ) the film follows renton who gets clean , gets ba…	positive
you may not have heard of lucas , or if you have , you might not think much of it . probably because it stars corey haim , or maybe because it's about a little geek who collects insects , or maybe because it doesn't feature slick one-liners or the chart topping soundtrack albums that were almost a requirement for teen films in the 80's . however , you have been missing out on a true masterpeice ,…	positive
in arguably the most anticipated movie this century , george lucas has achieved a very mixed reaction to a sure blockbuster . despite the fact the script and plot is a bit of a let down , the entire movie on the whole can be considered a milestone in technical excellence , in the sound and special effects department . in terms of characters , by far the most outstanding and interesting is queen a…	positive
felix ( sami bouajila , " the siege " ) lives a contented life with his boyfriend daniel ( pierre-loup rajot ) in the little town of dieppe in northern france . when he is laid off from his job , after discovering the address of the father who abandoned him before he was born , he decides to journey to marseilles , in the south , to find the man he never met in " the adventures of felix . " write…	positive
i know that " funnest " isn't a word . " fun " is a noun , and therefore cannot be conjugated like an adjective . but that's the word that came to me right after viewing " chicken run . " no wonder : this is the kind of movie that reduces you to childish expressions , like " that was the funnest movie i've ever seen ! " so to hell with webster's -- " chicken run " is one of the funnest movies i'v…	positive
after the press screening of " moulin rouge , " i stood in the lobby of the theater listening to the reactions of my friends and colleagues . everyone seemed a bit numb , understandable after sitting through a barrage of often-incongruous sounds and images . a pal of mine simply said that he loved the film and could hardly wait to take his wife to see it . another enthusiast immediately began to …	positive
" living out loud , " is the type of motion picture we don't often see : it is a film about mature , intelligent adults , instead of the usual american film , in which children basically dress up in grown-up clothing and parade around acting like immature seven-year-olds . judith ( holly hunter ) , a fortysomething living in new york city , has been having a difficult time with life lately . she …	positive
`oh behave ! felicity shagwell is one shagadellic babe . do i make your horny ? female fembots with breasts that require gun controlling . anything that resembles bananas and two balls of icecream . the nut-biting finale between mini me and austin . all that body hair is a real turn on , it's a pity more leading men don't wear it on screen . anything that vaguely resembles sausages and eggs . fat…	positive
written by john grisham and robert altman ( as al hayes ) directed by robert altman some time ago , a young director was given the opportunity to direct the screen version of a popular novel . the novel was a summer smash , topping best-seller lists across the country and already drawing speculation as to which popular actors of the day might play the leads . the only problem : the novel wasn't v…	positive
october sky is a rare oddity in cinema : a self-proclaimed " uplifting " film that is actually uplifting ! based on the autobiographical book by homer hickam , rocket boys , october sky tells the struggle of four boys reaching for their dream . it's 1957 , and for the boys of coalwood , west virginia , there's not much hope of a rosy future . coalwood is a coal mining town , and , except for the …	positive
this three hour movie opens up with a view of singer/guitar player/musician/composer frank zappa rehearsing with his fellow band members . all the rest displays a compilation of footage , mostly from the concert at the palladium in new york city , halloween 1979 . other footage shows backstage foolishness , and amazing clay animation by bruce bickford . the performance of " titties and beer " pla…	positive
while watching boiler room , i was constantly reminded of last year's masterpiece fight club . both films consist of a predominately male cast . both films follow young men as they illicitly fight the traditional system for their own desires . and both films are seen through the eyes of one narrator , who eventually realizes that these men have to be stopped . while boiler room writer/director be…	positive
ok , let's get one thing straight right away : maximum risk is no battleship potemkin ( although it does have some russians in it ! ) , but it's not too bad , really . it's the new film from ringo lam , the latest hong kong filmmaker to defect to hollywood , and stars that minor league schwartzeneggar from belgium , jean-claude van damme ( who , you will recall , also starred in john woo's maiden…	positive
trailing the success of brit humour in the movie industry with the likes of the semi-dramatic the commitments and the nearly slapstick a fish called wanda , the full monty is one film which delivered the depth of the former and the humour magnitude of the latter . the film opens with a narrated documentary reel showing the improving economic and living standards of sheffield in the 60's , then cu…	positive
" you'll go ape over tarzan because it's more fun than a barrel of monkeys ! " okay , there's the quote in case disney wants to put something in their ads for the movie . disney's latest animated feature throws us right into the action from the very beginning , skipping the usual main title sequence and putting us on pitching waves as a small family attempts to escape from a sinking ship . father…	positive
you've got mail is a timely romance for this impersonal , computer-driven decade . two people who've never met confide in each other via e-mail without revealing their true identities . nora ephron's contemporary update of the shop around the corner retains the basic plot : two people who despise each other unwittingly become enamored with each other through their anonymous correspondence . ephro…	positive
according to hollywood movies made in last few decades , life in small town is one of the worst things that could happen to a human being . even worse fate awaits those who were unfortunate to grow up in those dark , god-forsaken places and later forced to live forever traumatised by the experience . on the other hand , it seems that something more than atlantic ocean divides europe from america …	positive
written by mark rosenthal and lawrence konner starring charlize theron , bill paxton , david paymer as reviewed by james brundage i'm beginning to get fed up . over my four years as a critic , the thing which has kept me going is the moderate balance of films . the good balances the bad . i try to see both in equal proportions . but disney's mighty joe young remake marks the fourth week in which …	positive
notting hill's trailer is awful : a laughless , schmaltzy montage . the movie was desperately marketed to the anti-phantom menace crowd , the same lovelorn females who ignored the love letter . and it apparently worked . perhaps the presence of julia roberts-whose allure beyond those perfect teeth still escapes me-had a lot to do with notting hill's opening weekend success , but the film's stayin…	positive
[note that followups are directed to rec . arts . movies . current-films and rec . arts . movies . startrek . current only , not to rec . arts . sf . movies . -moderator] star trek : first contact a film review by michael dequina copyright 1996 michael dequina star trek : first contact ( pg-13 ) anyone familiar with the series of star trek movies knows of the " even-odd pattern " --the even-numbe…	positive
slavery is bad . after hundreds of years , we've finally figured that one out . this almost universal belief is the both the strength and weakness of director steven spielberg's latest " serious " film . during the late 1830s , a portuguese slave ship carries a cargo of black men and women kidnapped from their home on africa's west coast to cuba to be sold into slavery . fifty-three of them are s…	positive
reflecting on " bedazzled , " a lively comedy about the devil who seeks to possess the soul of a pathetic loser , one sinful thought remains in my mind . if hell means having to spend an eternity with elizabeth hurley ( who portrays the fiery demon ) , then use that pitchfork and point me the way . with her pouty lips , irresistible british accent , and wild display of haute couture , hurley crac…	positive
the muppet movie is the first , and the best movie among the ever-growing list of muppet movies . the muppet movie tells the story of how our hero , kermit the frog , came to be a star . a delightful movie for all ages , the muppet movie is * bursting * with cameo appearances by countless hollywood stars of the 80's and today . the muppet movie begins in a movie theater , where all of the muppet …	positive
all great things come to an end , and the dot-com era embodies that perfectly . beneath a mound of bankruptcy paperwork lies the remains of a former dot-com darling , the company kozmo . com , an online convenience store stocked with ice cream , porn videos , and other basic necessities of a urban dweller , all hand-delivered by couriers within an hour . designed in 1997 by two college roommates …	positive
since their film debut in 1984 with the tightly wrought texas thriller " blood simple , " joel and ethan coen have been one of the most eclectic , original , and downright fascinating creative teams in modern hollywood . their films are highly stylized , deeply embedded in a particular time and place , and their characters are more often than not everyday people who get caught up in highly unusua…	positive
lean , mean , escapist thrillers are a tough product to come by . most are unnecessarily complicated , and others have no sense of expediency -- the thrill-ride effect gets lost in the cumbersome plot . perhaps the ultimate escapist thriller was the fugitive , which featured none of the flash-bang effects of today's market but rather a bread-and-butter , textbook example of what a clever script a…	positive
this film is based on the campy tv show from the 1960's under the same appellation . mind you , most people ( including yours truly ) who will see this movie will not have seen any episodes from the original series . the movie is really a stand alone in that regard . the family robinson . . . lost in space . plot : set in the year 2058 , the family robinson is chosen to sail out into space in sea…	positive
1992's alien3 marked not only the death ( by suicide ) of its popular protagonist , ellen ripley ( sigourney weaver ) , but , in many ways , the alien franchise itself--box office receipts were anemic , thanks to poor audience word of mouth ; and the critics who rallied around the first two installments , 1979's alien and 1986's aliens , savaged david fincher's slog of a sendoff ( myself included…	positive
most sequels don't do what they're supposed to do like " toy story 2 " does . far too many of them end up re-hashing the original and adding very little . is it any wonder that most sequels fail to live up to their predecessors ? thankfully , " toy story 2 " is a wonderful exception . i can't remember the last time i saw a sequel as consistently fun and inventive as this one . it's yet another si…	positive
expectation rating : a bit worse than expected ( mainly because i found the middle part to be a bit dull ) . roger ebert gave it a four star review , and while he is a critic that uses the full scale , and i often agree -- such as dark city being the best film of 1998 , he must have seen a better film . i read the book about five years ago and hugely enjoyed it . the opening of a simple plan remi…	positive
it is simply amazing how " the green mile " developed in its three hour running time . based on the stephen king series of the same title , the film starts out painfully slow , with underdeveloped characters and idiotic dialogue . however , as the plot begins to progress , the film turns into pure perfection with outstanding performances and wonderful direction . frank darabont , who masterfully …	positive
the jekyll and hyde story told from his maid's point of view is , in a word , " dark " . you wouldn't expect something bright and cheery based on robert louis stevenson's novel , but the film is surprisingly dreary and dismal . jekyll/hyde ( john malkovich ) is terminally depressed and desperate . mary reilly ( julia roberts ) is a victim of monstrous child abuse and the anti-woman sentiment of t…	positive
aggressive , bleak , and unrelenting film about an interracial couple , steve and sam ( damon jones and elexa williams respectively ) , who are viciously attacked in a parking garage one night by a gang of skinheads . the skinheads beat steve , then force him to watch as they brutally rape his girlfriend over and over again . when sam kills herself later that evening , steve decides that the skin…	positive
gothic murder-mystery yarns are not a new conceit . in fact , they've been around in books and on film for many , many years . without the proper handling , they come off as old-fashioned , bland , and outdated . " the gift , " directed by sam raimi , is a tried-and-true effort that surprises very little , and includes everything from a wide array of suspects and red herrings , to mansions in the…	positive
one of the best things about my job is that , every so often , a film still catches me by surprise . " spy kids " certainly did . an adventure story aimed primarily at children , the movie is smart , zippy fun . the production neither panders nor talks down to its audience . the brother and sister at the center of the tale are believable , likable kids and their parents are ? get ready for this ?…	positive
of all the films i've come to see this year ( 1997 ) , i think only chasing amy had as many " laugh-out-loud " moments . i'm not saying that i was hysterically rolling on the floor while watching waiting for guffman , but my mouth burst open with at least a delighted guffaw at least every couple of minutes . and i think i'm the kind of person that laughs least at movies , even when i find them fu…	positive
in essence , good will hunting is an ordinary story told well . taken as a whole , there's little that's special about this tale -- it follows a traditional narrative path , leaves the audience with a warm , fuzzy feeling , and never really challenges or surprises us . but it's intelligently written ( with dialogue that is occasionally brilliant ) , strongly directed , and nicely acted . so , whi…	positive
clue is an unfairly ignored comedy , very similar to 1976's murder by death . this big screen version of the classic board game ( what's next . . . chutes and ladders : the motion picture ? ) is filled with slapstick antics and silly dialogue . the plot , for what it's worth , has all the characters from the game ( in this case , the names from the game are used as aliases ) meeting in an isolate…	positive
the dream team is a thoroughly entertaining comedy featuring four loveable characters who just happen to be slightly insane . billy , played by michael keaton , is an extremely temperamental mental ward patient whose short fuse and violent tantrums tend to get him in trouble . christopher lloyd portrays henry , an obsessive-compulsive who requires that everything be neat , orderly , on schedule ,…	positive
people who enjoy science fiction are often faced with unpleasant surprises due to the improper labelling of novels , stories , comic books or movies . often science fiction aficionados find material , previously labelled as science fiction , to be pure fantasy or supernatural horror , or rather simple techno-thriller . in such cases , mistakes are understandable - genre boundaries are never clear…	positive
i find most of television so intensely boring that i simply never turn on my set , unless i'm watching a movie . i don't even have cable , so i went to radio shack to buy an antenna specifically for the purpose of watching " the x-files " every sunday night . it's the only show that's worth an hour of my time each week ( though , since i don't watch reruns , i'm glad that i have six months of the…	positive
" the celebration " is one of an elite kind of films that is completely absorbant . you know , where you sit down to watch it , and no matter what you've heard about it before , you just can't help but be totally drawn into its story and shocked by every single turn that occurs . i prefer films like these because these are what the best kind of films are like . i don't really feel there are to be…	positive
synopsis : shrek ( myers ) is an ogre living in contented solitude deep in the heart of a forest , until his home is invaded by fairy tale creatures fleeing the rule of the evil lord farquaad ( john lithgow ) . farquaad agrees to relocate the pests , on the condition that shrek rescues princess fiona ( diaz ) -- whom farquaad desires to wed -- from a far-off castle . grudgingly , shrek sets out ,…	positive
matthew broderick and high school comedy . the two terms have been practically inseparable since ferris buehler took the day off in 1986 . now it is 13 years later , and broderick has another high school comedy , election , to show the world . ferris buehler's day off showed an educational setting that was similar to a pile of marshmallows . it was light , fluffy , tasty , and sparkling clean . b…	positive
the rocky horror picture show 'special edition' ( 1975 ) starring : tim curry and susan sarandon cult films are never mainstream . the casual viewer of a cult film will look at it and be repulsed and confused , yelling out 'what the hell is that ? ' . fans of these sorts of movies will be laughing at every other second at all the 'hidden jokes' they missed the first time around while normal movie…	positive
confession time : i have never , ever seen gone with the wind . i don't know why , really . haven't wanted to check it out on video , haven't been at home the nights it was on network tv , and it was too far to drive the last time it was on the big-screen . so right up front , i'll admit that i don't know what the heck i'm talking about , but here goes . . . is titanic the gone with the wind of t…	positive
if he doesn=92t watch out , mel gibson is in danger of being known as someone other than mad max . of course there are still a few big guns in this film , but there=92s some accomplished acting too . although gibson continues to shed his rough and gritty anti-hero skin as his career progresses , here he explores a new genre : the businessman as action hero . in ron howard=92s latest film , gibson…	positive
john cusack is the kind of actor who seems to effortlessly slide into his respective film roles . so effortlessly that people tend to forget he's there , much in the way people rarely recall many of the great character actors ( anyone who can put the name james rebhorn with that actor's face is invited to treat themselves to a product from one of my sponsors ) . example : the other day my mother …	positive
only a year after the initial release of " scream , " the horror send-up from veteran horror director wes craven and screenwriter kevin williamson that seemed to breathe new life into the slasher genre , the inevitable sequel " scream 2 " has arrived in our theaters . while the tongue-in-cheek , parodic element is still noticeable in this film , it's really a sideshow to a broader commentary on v…	positive
the full monty is a whole lot of fun , its wacky , witty , and original . it's written and directed by relatively unknowns , simon beaufoy and peter cattaneo , who both turned up oscar nominations . how did this movie with a budget under 10 million gross over 175 million worldwide ? its been rumored that this film may be the second most profitable movie of the year ! and to think its about male e…	positive
with the release of gattaca , i began to wonder why all science fiction films deal with destructive aliens , or aliens in general . hollywood has given audiences plenty of thrills with those alien films , but what was usually lacking was a good story . . . and good characters . . . and good acting , etc ( contact being the exception ) . and for some reason , hollywood has never taken a look at th…	positive
it must be some sort of warped critical nightmare : the best movie of the year would be a summer vehicle , a jim carrey vehicle at that . and so it is . _the truman show_ is the most perplexing , crazed , paranoid and rib-tickling morality play i've seen since i-don't-know-when . don't credit carrey . it starts with andrew niccol ( gattaca ) , who created the script ten years ago . the story , re…	positive
now , lets first look into the history of shark films . there was the unforgettable jaws . the exciting jaws 2 . the rather flaky jaws 3d and sometime in the late 90s another film of the same genre that i can't seem to recall ( about the son of jaws returning to wreak revenge or something like that ) . now , with the magic of cgi , one shark is simply not enough ; in deep blue sea , there are 3 b…	positive
this is the best british gangster film since the long good friday . jon bennet ( played by andrew howard ) is an extremely good assassin . as such he is probably an evil man but it does not worry him . he has become an unquestioning weapon . he is in the employ of a kingpin ( david calder ) far more evil than he is . but even assassins have innocent pasts . he runs into an old from school days an…	positive
produced by robert lantos & stephen j . roth directed by douglas williams mpaa : not rated ( though from language , violence , medical-gross-outs , and sexual content , i'd put it at pg ) though made in canada , " overdrawn at the memory bank " traces its roots to the bbc school of film production . using , for the most part , cheap computer and video special effects , chyron text , wildlife docu…	positive
i remember hearing about this film when it first appeared at cannes over a year ago , picking up the grand jury prize at the festival . 'holocaust comedy receives standing ovation' , the headlines read . intrigued by this statement , i looked up information on the film and found that , sure enough , life is beautiful is in fact a comedy about the greatest atrocity of the last thousand years . eve…	positive
most movies seem to release a third movie just so it can be called a trilogy . rocky iii seems to kind of fit in that category , but manages to be slightly unique . the rocky formula of " rocky loses fight/rocky trains/rocky wins fight " is carried out to the letter . also the 'tradition' of showing the last five minutes or so from the past rocky film is used as well . this movie begins with a se…	positive
review : a dog of flanders is the story of an adorable little boy named nello and his trials and tribulations in 19th century flanders . living with his grandfather jehan ( jack warden ) in poverty , nello finds happiness in his life in spite of difficult times ( they are renting a spare one-room cottage , and the greedy , malevolent landlord who owns it threatens to throw them `out of the house'…	positive
do film critics have morals ? are there any unwritten laws an ethical movie critic would or should follow ? naturally we don't want to go into a film with any preconceived notions , which is pretty tough but something we all have to accomplish . secondly , and along the same line , we can't prejudge a film because of it's stars , director , etc . the difference ? well , in the first one , we'd go…	positive
synopsis : retiring detective jerry black ( nicholson ) becomes involved in the case of a murdered girl , and promises her parents that he will find the killer . he purchases a gas station on a route he believes the killer takes , and there befriends lori ( wright penn ) and her young daughter . as jerry and lori fall in love , can he do what must be done to fulfill his pledge ? review : at first…	positive
one never quite knows what one is going to get with a mamet film . his american buffalo is a set-bound piece that has very little plot . sometimes he will tell a story that really moves . heist is mamet doing his most entertaining work . unlike his the spanish prisoner , there are no lapses in credibility . heist is probably the best mamet thriller since house of games . it is the kind of plot wi…	positive
contact' shows why jodie foster is one of our best actresses . see contact with your family . it is a movie for all ages . --a review by stuart cracraft contact starring : jodie foster , matthew mcconaughey , john hurt director : robert zemeckis star after a predictable mit phillip morrison powers-of-10 zoom-out start ( which can be surprising to those not familiar with prof . morrison's work ) ,…	positive
like the wonderful 1990 drama , " awakenings , " starring robin williams and robert de niro , " at first sight , " directed by irwin winkler , is inspired by a true story documented by physicfirst sight , " directed by irwin winkler , is inspired by a true story documented by physician oliver sacks . since " awakenings " was so very good , and made my top ten list the year it was released , " at …	positive
in the company of men made a splash at the sundance film festival because , in a year plagued by brothers mcmullen-style , earnestly shallow gen-x angst pictures , it seemed to be actually about something . it angered people , started arguments outside the theater , riled things up . it ignited a spark of excitement in what otherwise has been a disappointing year for independent film . having end…	positive
the booming introduction music finishes , and the camera sweeps over red mountains . we see two figures looking over a barren , and very red landscape . they kiss , then walk on . one of the characters ( schwarzenegger ) slips , and falls . the glass on his mask cracks . his face scruches up , and his eye's begin to pop . . . . . then doug quaid , played by schwarzenegger , wakes up . it's all be…	positive
jonathan demme's _beloved_ , based on the book toni morrison , is a study in skillful literary adaptation . on the one hand , the film manages to recreate key moments from the novel , evoking morrison's pragmatic narrative style without using her authorial voice . on the other hand , beloved omits the some of the finer details of the book , favoring an ambiguously defined back story upon which to…	positive
scream 2 isn't quite as clever as its predecessor , but it fills the gap with a cutting wit . death -- even gruesome , bloody death -- can be funny if handled the right way ( some will be offended by this statement , but you need look no further than pulp fiction for an example ) . and , while there's plenty of horror to go around in scream 2 , the latest '90s slasher flick incarnation , there ar…	positive
when 17 year old beau hall ( jonathan tucker , " the virgin suicides " ) gets in a car accident after drinking with his 30 year old companion , club owner darby reese ( josh lucas , " session 9 " ) , his mom , margaret ( tilda swinton , " the war zone " ) pays reese a visit to convince him to leave her son alone . instead , reese travels out to their lake tahoe home and lures beau out to the boat…	positive
leonardo decaprio ( what's eating gilbert grape ) and claire danes ( tv's my so called life ) star in director baz luhrmann's modernized version of william shakespeare's classic , romeo & juliet . surrounded by a superb supporting cast , in-cluding paul sorvino ( goodfellas ) , brian dennehy ( tommy boy ) , pete poslethwaite ( the usual sus-pects ) and john leguizamo ( executive decision ) , deca…	positive
voices . . . . . trey parker , matt stone , george clooney , minnie driver . " south park : bigger , longer and uncut " is undoubtedly crude , offensive , mean-spirited movie , that comes off as a politcally correct movie too . if your canadian , a strong christian , fat , gay or anything else , you will be offended . but when you watch this movie , there is no doubt that you will laugh . based o…	positive
why do people hate the spice girls ? ? what exactly have they done wrong , other than perhaps offend the fashion police ? ? so what if they are not " great " singers---they ain't singing opera , folks , its pop music ! ? who exactly is a " great " singer ? judging by that opening paragraph it is obvious that i like the spice girls . ? they do what they do--sing some catchy tunes--and they do it p…	positive
more than forty years ago , the " sword and sandals " genre of historical epic ruled the box office . during the 1950's hollywood sought to give audiences a reason to turn off their televisions and go out to the movies by offering the grand spectacle of the roman empire in cinemascope . " ben-hur . " " cleopatra . " " the robe . " " sparticus . " " the fall of the roman empire . " " quo vadis . "…	positive
the andromeda strain is the greatest science fiction film ever made . i know that is very sweeping statement , so i'll qualify it by adding that the andromeda strain is one of the few films made that genuinely deserve the label of " science fiction , " stories in which speculative science is at the core of the plot . 2001 : a space odyssey is probably a better film , but it really only qualifies …	positive
" it's not good to know too much about someone , charlie , " charles warns his niece , charlie ( margaret welsh ) , with a devilish grin . charlie is infatuated with her namesake uncle , her " soul mate " as she calls him since her mother gave her his name . there's a lot to know about charles , not the least of which is that he strangled 3 widows back east . mark harmon , who looks like anything…	positive
do you want to know the truth about cats and dogs ? do you ? well , as this movie shows us , they make good companions but pale in comparison to the joy and fulfillment romantic relationships can bring . unfortunately , there's a giant roadblock set up in our culture that only certain people can get through while the rest of us mill around outside , feeling sorry for ourselves . a checkpoint beau…	positive
alien 3 is the only alien film i have seen in theaters . i saw it when i was 13 years old , and i must admit that i didn't like it . of course , i was expecting aliens again , and i believe this was my fault . in order to appreciate alien 3 , you need to see aliens , but you also have to wipe away all the expectations from its predecessor . james cameron's aliens was an action film , and many peo…	positive
ultra low budget but extremely inventive horror film about a group of friends vacationing in a cabin who accidentally awaken an evil force in the woods via the necronomicon , the book of the dead . bruce campbell stars as ash , who eventually becomes the sole survivor and has to battle both the demons from the woods , and his friends who have become demons ( including his own girlfriend ) . the r…	positive
elmore leonard has quickly become one of hollywood's favorite authors . out of four film adaptations in as many years , the witty and inventive out of sight gives get shorty a run for its money as the best leonard adaptation around . george clooney stars as jack foley , a nice bank robber . . . you know the type , he uses his charm and his wits rather than a gun . but even charming guys end up un…	positive
bob the happy bastard's quickie review : the matrix what's worse than y2k ? how about a fully digital future where nothing is real ? that's what computer programmer neo ( keanu reeves ) slowly learns as he enters the dangerous world that is the matrix , a movie directed by the wachowski brothers ( the guys behind the hip thriller bound ) . before you groan at the presence of reeves in the lead ro…	positive
martin scorsese's kundun , which chronicles roughly the first twenty years of the life of the currently exiled dalai lama , has been criticized for its lack of narrative structure . personally , i don't think it needs one : it works perfectly well as a study of tibetan buddhist culture and how communist china . scorsese views the dalai lama the way many tibetans probably do , as a larger-than-lif…	positive
synopsis : upper middle class , suburban family man lester ( kevin spacey ) realizes that he is just going through the motions : he is unable to feel passion ; he is soulless , cynical , and no longer able to feel the edge between success and failure . everyone else around him has similar symptoms . lester's unassertive daughter jane ( thora birch ) is too lethargic to change her world , yet all …	positive
though it is a fine piece of filmmaking , there's something about elizabeth . . . that left me a bit cold , and i think it is something that bugs me quite often in films , particularly these days ; i just didn't care about the characters . to me , the first and foremost job of a filmmaker is to create characters ( be they imagined or historical as the case may be ) that the audience gives a hoot …	positive
carolco pictures and dutch director paul verhoeven ( robocop ) came together to create the 1990 mega hit that is total recall . the film is a masterpiece of sets , action , and special effects . action and science fiction just don't get any better than this ! the story involves a construction worker named douglas quaid ( arnold schwarzenegger ) who lives on earth with his beautiful wife lori ( sh…	positive
with the abundance of trite , recycled movies in the late '90s , there is a tremendous demand by movie lovers ( never mind movie critics ) for movies that present the wide film audience with something truly original : perhaps audaciously , perhaps purely thematically . for the former , you need look no further than director tom tykwer's incredible german thriller run lola run , a movie that may m…	positive
i was anxious to see this for a long time . a friend of mine recommended this to me because he has a crush on neve campbell , and he wanted to prove that she's as hot as he thinks he is . he proved it for me all right , but the reasons i enjoy this film go way beyond that . scream treads on familar ground , horror movie with , as star neve campbell puts it , " some stupid killer stalking some big…	positive
to paraphrase a song title from an earlier disney movie , mulan is a whole new world . the mouse factory's latest feature is a treasure , featuring magnificent animation , a strong story and finely drawn characters . mulan is the story of a fiesty , head-strong young woman who , unlike other disney heroines , isn't seeking her prince charming , mulan's motivations are simple ; to save her father …	positive
as a revolutionary war hero in the patriot , mel gibson provides another macho man performance for hollywood audiences . you know the type : his shirt is always shredded , his face always scarred , he has a soft spot for his loved ones and a " to kill " list for his enemies . oscar-hungry director/executive producer roland emmerich did not intend to , but he made the stereotypical action hero for…	positive
" if there's a beast in men , it meets its match in women , too . " starring sarah patterson , angela lansbury , tusse silberg , david warner directed by neil jordan written by jordan and angela carter , from a story by carter cinematography by bryan loftus in recent years , there has been a trend in the field of fantasy : writers have been revisiting the fertile world of myth and fairy tale and …	positive
contrary to the title , " the boxer " is not another rocky story only this time spliced with some cold hard politics . it's actually three movies in one : a political film , a boxing film , and a love story . all of these work in their own respects and have some pretty decent balancing betwixt the three elements of the story , but somehow it seems kind of cliched and unoriginal . we've seen it al…	positive
you don't want to be like mike . mike has been doing badly . embarrassingly bad . he broke up a six-year relationship six months ago to move from n . y . to l . a . and he's still not over her . as a result , his jokes fall flat when he tries to impress , and he's a comedian . well , an unemployed comedian , one of hollywood's little fish , and it has gotten so bad he's asked for an application a…	positive
america has finally gotten what it's needed for years : a compassionate sincere president with impressive ethics and charisma . regretfully it's only a movie . president james marshall ( harrison ford ) is fed up with terrorist activities . teaming up with the russian government , he orders a strike force capture of alexander radek , a reactionary general ready to re-unite the soviet union under …	positive
susan granger's review of " songcatcher " in the midst of this summer's fare of dinos revisited and romantic fiascoes , there are a few thoughtful movies - and this appalachian period drama is one . oscar nominee janet mcteer ( " tumbleweeds " ) stars as dr . lily penleric , an accomplished musicologist who , back in that pre-feminist era , was refused a full professorship at her university . det…	positive
elizabeth is a potent historical drama set in england in the mid-1500s . it is a time when stately royal ceremonies are as commonplace as public burnings . internally , the catholics wage war against the protestants . meanwhile , spain , scotland and france strategize their next moves in the struggle for power . little does england know that a young woman named elizabeth ( cate blanchett ) will b…	positive
making his directorial debut , actor jon favreau brings along his swingers co-star , vince vaughn , for this tale of two mugs on a career trajectory to nowheresville . favreau , who also wrote the script , is bobby , vaughn is ricky . by day they are construction workers . they also are wanna-be contenders , but neither has had much success . their last bout pitted them against each other and was…	positive
set in the wild west , this carry on centres around the arrival of the rumpo kid ( sidney james ) and his cronies in stodge city . his dodgy dealings and summary shootings aggravate judge burke ( kenneth williams ) so much that he asks sheriff albert earp ( jon pertwee ) to drive rumpo out of town . instead , the rumpo kid shoots the sheriff dead . therefore , judge burke sends for a law marshall…	positive
for example , in happy gilmore , sandler plays a rookie golfer trying to beat a self-confident jerk of a pro . if the star were any other comic , that would be enough motivation to drive the movie , but with sandler , the rookie also wants to win the prize money to help his grandma keep her house . that extra motive doesn't make happy gilmore a funnier movie . it doesn't really add any genuine em…	positive
" when it's cold , molecules aren't moving . everything is clean . " these are the essential words of mikey carver ( elijah wood ) , a young teenage boy living in 1973 new canaan , connecticut in the ice storm . when mikey delivers these words to a bored science class , it is unlikely that anyone realizes how much they parallel mikey's life and the lives that surround him . his father jim ( jamey…	positive
" the end of the affair " is a dark and moody romantic period piece , that neil jordan exquisitely writes and directs . although it's slow and sometimes confusing to follow , it still manages to give audiences a moving experience . based on graham greene's novel of the same name , the film mainly follows 3 characters . there's maurice bendrix ( ralph fiennes ) who has an affair with henry mile's …	positive
titanic is , without a doubt , the best movie i've seen all year . and believe me , i'm not an easy critic to impress : the english patient was too long , men in black was over-hyped , and several of the " big summer releases " were dead in the water . thank god this film got delayed until december . it's my christmas present . titanic is in the tradition of the old hollywood epics of years-gone-…	positive
sometimes you just have to tip your hat to a film . sometimes you just have to jump on the bandwagon and enjoy the ride . i saw the truman show with an audience full of teenagers , most of whom were no doubt drawn by ace ventura himself and hoping to see his latest take on fart jokes . surprised , they may have been , when they realized that this picture actually had something to say . but by the…	positive
i didn't realize how apt the name of this movie was until i called the mpaa ( the motion picture association of america - the folks who decide what's g , nc 17 , pg , r or x ) to ask why the preview was rated r . so that we can make some sense of their response , let me tell you about the movie itself . " the celluloid closet " is a documentary about how homosexuality has been portrayed in the mo…	positive
118 minutes ; not rated ( though i suspect it would be rated pg for adult themes and language ) mamoru oshii is a name that probably isn't very well-known to most american audiences , but perhaps it should be . oshii was the director of last year's best-known japanese animated film import , _ghost in the shell_ , and is known among fans of japanese animation , or anime , for making films with a d…	positive
okay , let me first say , this is a beavis and butthead movie . if you do not like beavis and butthead , do not go to see this movie ! ! ! ! ! however , if you do like them , i recommened you get out right now and go see it . the movie starts off with the boys wondering what happened to their tv . they notice that it has been stolen and they vow to find it . this wind their way through america se…	positive
taking a few tips from the pulp fiction school of filmmaking , go is the new feature from the director of the cult hit swingers . the story centres around a group of people , who include brit simon ( askew ) , and checkout girls claire ( holmes ) and ronna ( polley ) and the misadventures that they get into , split into three chapters . everything from sex to drugs to violence is covered in a fil…	positive
garry shandling makes his long overdue starring film debut as an alien from a planet populated only by genetically created men , who are looking to take over the earth by propagating their own species there . shandling is chosen for the mission , is given the name harold anderson , and is set up as a banker in seattle . after a few disastrous " mating " attempts , he figures his best bet will be …	positive
there's a moment in schindler's list when a number of jews are trudging through snow , clean and crisp , dark edges and frost on the ground . one girl waltzes through , wearing a red dress that stings the eyes . it is probably the finest moment through out the film . when i first saw it i began to cry , though i could not say why . this landscape is the setting of many small moments that add up t…	positive
i recall the trials and tribulations of my high school years . it was a period that would mercilessly force me to exit boyhood and thrust me into the unwelcome arms of adulthood . but of all the experiences that i collected throughout those tender years , i can honestly say that the toughest and the scariest thing that i had to cope with was my raging hormones and my crazed curiosity about girls …	positive
full metal jacket , very much like every other hard-hitting film about the vietnam war , is an shocking , emotional depiction of the war that effected almost everyone in america . this film is more like platoon than any other in the way that it chronicles the struggles of a young man ( private joker , played by matthew modine ) during his tour in the vietnam war . however , full metal jacket give…	positive
oliver stone's latest feature is the last one standing in the long line of biographies of american presidents . it's a three-hour long saga about the life of one of the most hated and misunderstood leaders of the 20th century . stone doesn't hold back anything as he digs deep inside politics and legal maneuvers of the white house . the director holds nixon responsible for everything he has done .…	positive
in tim burton's `sleepy hollow' , there is a mysterious headless horseman who decapitates residents of the small town of the same name . he rides a beautiful black steed and carries an imposing sword that cauterizes the wound of his victims with an immediate swipe . burton's update on washington irving's classic tale of `the legend of sleepy hollow' offers us the mystery of the horseman , when th…	positive
ok , i admit i had a bad attitude about this film from the start . a romantic comedy about the trials and tribulations of single working parents ? with a couple of incredibly cute kids thrown in for good measure ? yuck . but it's not really too bad . it has a lot working against it , for me at least . in addition to the above , it is typical of a lot of recent movies in that it is really just a g…	positive
bowfinger is a good movie about the making of a very bad one . the screenplay , written by co-star steve martin , skewers everything in hollywood from cheesy science-fiction movies to chop-socky fight sequences , and all in a crafty and accomplished manner . anyone who knows of , or has had any association with movie-making should thoroughly enjoy this clever comedy for it's entire duration . the…	positive
pulp fiction , quentin tarantino's anxiously awaited and superb follow-up to reservoir dogs , is absolutely and without a doubt progressing as one of the most talked about , loved , and hated films of all-time . in all fairness , it should be noted that those who love this film greatly outnumber those who hate it . as if reservoir dogs wasn't perfect , tarantino went ahead and improved on perfect…	positive
i think the first thing this reviewer should mention is wether or not i am a fan of the x-files . first , let me assure you that no prior experience with the series is required to fully enjoy this movie . the producers are not stupid , making a movie just for fans of the series is not profitable . you have to reach for a larger audience . therefore , the movie is quite user-friendly . altough , n…	positive
i know it already opened in december , but i finally got around to seeing rushmore last weekend , and it was one of those rare oppritunites that i got to leave the theatre feeling proud about paying the expensive ticket price . as the final scene closed out in happy slow-mo fashion , i felt happy to have been priveleged enough to watch such a good display of filmmaking . jason schwartzman , his f…	positive
capsule : this is a film that avoids easy answers . wilhelm furtwangler , then the world's greatest orchestra conductor stayed in germany and cooperated with the nazis . what were his views , was he a war criminal or a secret resistance fighter ? how much did he know about crimes against humanity ? the us government investigated him after the war and this film is a dramatization of that investiga…	positive
" gattaca " represents a solid breakthrough in the recent onslaught of science-fiction films -- it's a genre picture that doesn't rely on alien creatures or loud explosions to tell its story . the movie takes place in a futuristic world where babies are created through genetic tampering and not sexual reproduction . this allows parents to predetermine what kind of eye color , intelligence and lif…	positive
there was a huge crowd - so many over 100 people could not be admitted - at a premiere screening of " the nephew " ( first screening with a major general audience admittance ) . this was a movie premiere at the santa barbara international film festival . pierce brosnan ( 007 ) , produced his first movie with beau st . clair . it was a constantly mind-moving and personal movie with lovely scenes o…	positive
available in an all new video edition from arrow entertainment ( $29 . 95 ) , with an introduction by david carradine , written & produced by wayne j . keeley f . w . murnau's career ended sadly and prematurely . the german director of such classics as " sunrise " and " the last laugh " died in a car accident shortly after signing a deal to make american pictures at paramount . murnau was reporte…	positive
when i left the theater after seeing david lynch's " lost highway , " i remarked to a fellow movie-goer , " i feel like someone just sucked my brains out through my nose and put them back in through my ears . " in his first feature film in five years , lynch delivers a film second only to his debut picture " eraserhead " on the weirdness scale . you won't " know " what happened when it's over , t…	positive
melvin udall is a heartless man . he spends his days inside of his spacious manhattan apartment writing romance novels . it also seems that melvin will never change . one day he dines ar his favorite restaurant , and is a little too mean to his normal waitress ( the only waittress that will serve him ) , carol ( played to perfection by a lovely and sexy helen hunt . ) she threatens not to serve h…	positive
i'm not really sure what to think about " crash . " on the surface , it's a cold , boring , unerotic porn with name starts , a name director , and some cool camerawork . i mean , it left me completely bored , unsatisfied , and generally kinda weirded out . but then again , not every film's supposed to leave you entertained . " crash " is structured to play like a porn flick , but with significant…	positive
the first thing you notice about this movie is that it's cold . placed in minnesota and north dakota during the winter , many of the scenes take place outside with long scenes of snow-covered ground against a background of white . just what we need as bloomington struggles out of the endless long cold night . as with most coen brothers films , this features outlandish characters in nefarious sche…	positive
plot : odin is a great high school basketball player . he's dating a hot girl and the coach loves his ass . in fact , the coach even admits to having fatherly feelings towards him . unfortunately , the coach's real son , hugo , isn't too pleased to hear that . in fact , he doesn't like hearing about any of odin's triumphs , as they generally supersede his own . so what does he set out to do ? wel…	positive
defending your life is an imaginative vision of the afterlife from the twisted mind of writer-director albert brooks , who also stars in the comedy . after dying in a car crash , on his birthday of all days , brooks wakes up in judgement city , a satirical rendition of purgatory where higher beings evaluate the lives of newly deceased earthlings . brooks has five days to convince two judges that …	positive
jake kasdan , son of one of the best screenwriters around , breaks into filmmaking by writing and directing this hard-to-categorize detective story : part mystery , part comedy , part character study and part romance . for the most part , kasdan manages to combine the genres successfully and create a captivating film . daryl zero ( bill pullman ) is a modern day sherlock holmes . the parallel is …	positive
well i'll be damned , what a most excellent surprise . not to be confused with the campy and far inferior 1988 remake starring ex-porn star traci lords , this more recent attempt at remaking the 1950's drive-in schlockfest not of this earth is a real gem and was quite possibly the best sci-fi flick of 1995 . once again , b-movie king roger corman is behind this effort ( he directed the original )…	positive
in 1998 , director brett ratner and his stars , jackie chan and chris tucker , breathed new life into the buddy-action film genre with the cross-cultural " rush hour " - to the tune of about $250 million . you don't mess with success , so the team is back again , and better , in " rush hour 2 . " the combo of the terrific physical talents of chan and the non-stop motor mouth of tucker made for an…	positive
shakespeare . you hardly understood it in high school . why would you want more of it now that your english grade doesn't count on it ? if this is your attitude , then i'll say right off the bat that kenneth branagh's hamlet is probably not for you , and you might as well stop reading right now . if , however , you are a lover of the bard , or at the very least are open-minded about a challenging…	positive
the year is 1962 and the military is conducting nuclear testings . involved in these tests is hank marshall ( jones ) , an army colonel who is critical of the above-ground tests that are being done . he urges below-ground tests which no one will consider at the time until it is learned that the soviets have conducted underground tests of their own . marshall is also troubled by a turbulent marria…	positive
the happy bastard's 30-second review : american pie the summer of raunch continues to spread into theatres with this latest yuk fest , filled with sick jokes and teen dialogue aplenty . if you go expecting dawson's creek , you're in for a problem . if your expectations are lower ( and better , i might add ) , you will enjoy the hell out of american pie . the movie casts several unknowns , with th…	positive
_in brief : _ this film needs no introduction . if you haven't heard of it , then you must have been up in space on a sabbatical , and if you haven't seen it -- well , i suspect you're in a small minority ! first thing's first ? is it all it's hyped up to be ? well , yes ? and no . it's a good film , and there's a lot to like about it , but it's not without its problems . when i saw the first tra…	positive
in some respects , rush hour is the ultimate exercise in cliched filmmaking . the hero is the renegade cop that prefers to work alone . the cop in question cannot solve the case until he gets in trouble . all chinese people are somehow involved in the criminal element . the duo must always be completely mismatched . the hero has to say some smart-assed comment before ( and after ) shooting someon…	positive
my fellow americans is a movie that at first glance looks to have little substance ( or a movie that we've all seen a million times ) , two lifetime rivals thrown together and then the fun begins . this is exactly what happened in this movie , but fortunately , they managed to do it in an interesting and funny way . the movie starts with a quick ( and i do mean quick ) glance of two presidents ru…	positive
in , " the muse " albert brooks plays steven phillips , a hollywood screenwriter who after winning a humanitarian award for his work is dumped by his studio . they claim that he's lost his edge and his agent is quick to agree with them . he knows that he needs to write something fresh and original and quick or else his career will be over . so he turns to his " best " friend , jack ( jeff bridges…	positive
plot : good ol' texan kid suddenly gets to play first-string quarterback on his high school team's football team , in a town where football is considered religion . the coach is just about the biggest a-hole you'd ever want to meet , who will do practically anything to win . the good ol' texan boy does not approve of said man's methods . critique : a fun football movie . this film was obviously g…	positive
the film starts out with a creepy opening sequence to which has the now classic and creepy score by writer/director/producer john carpenter who in my mind is a brilliant director , he really is . he wrote this film , he directed this film , he produced this film and he made the excessively creepy score to this film . i think he is and always will be famous for this classic which after 21 years ha…	positive
i have to admit that i disliked this film initially . it certianly isn't for every taste , and it's sheer torture to sit through if you're in a restless mood . that said , if you are in the right mood , it's absolutely incredible . this was my second favorite movie of 1998 , and would have been a shoo-in for first in almost any other year . perhaps the big turn-off for many was this film's unconv…	positive
it was a rainy friday afternoon in columbus when i persuaded a friend to see a matinee performance of mst3k : tm . he had never seen any episodes of the show , and i have watched a scant few , due to its unsocial airtime on comedy central and the uneven nature of many of the episodes . for those of you not familiar with the premise , dr clayton forrester ( beaulieu ) wishes to take over the world…	positive
the uncompromising nudity bared throughout petrice chereau's intimacy has already garnered much notoriety , but it's in the naked faces of fearless actors mark rylance ( angels & insects ) and kerry fox ( welcome to sarajevo ) that the tender ache of emotional resonance is discovered . with sharp , intelligent eyes that reflect experience and maturity , rylance and fox are refreshingly detached f…	positive
george little ( jonathan lipnicki ) wants a little brother . after mr . and mrs . little ( hugh laurie and geena davis ) visit the orphange , they decide to adopt stuart , a talking mouse ( voiced by michael j . fox ) . george isn't so fond of his new brother when stuart arrives at the little house , and neither is snowbell the family cat ( voiced by nathan lane ) . george and stuart eventually b…	positive
countries and legal systems that take the rule of law principle seriously , had forbidden judges and juries to make judgements in all matters that could involve them personally . luckily , movie reviewers aren't burdened with such legislation . otherwise , small pool of very special movies would be forever ignored by this reviewer . in case of star wars , 1977 science fiction epic by george lucas…	positive
frequency n . , the number of times a specified phenomenon occurs within a specified interval as the number of repetitions of a complete sequence of values of a periodic function per unit variation of an independent variable ? etc don't worry . when watching the thriller frequency , you won't have to know what the heck frequency means . the premise , although it may sound complex , is very basic …	positive
" psycho meets the exorcist with no holds barred " . a blurb like that sounds like desperate publicity for some low budget , third rate rip-off . but no , this tacky plug comes from the poster for suspiria , perhaps italian horror director dario argento's most consistently successful film . what impresses most in re-watching this surrealistic , supernatural thriller is that argento's directorial …	positive
jackie brown entered theaters with little fanfare and a lot of expectation . even though advance publicity on this one was fairly limited , the audiences waited for the showings with heightened anticipation . this is , after all , the first movie quentin tarantino has directed since the highly touted pulp fiction . to say he has been inactive in between would be to tell a falsehood , since he has…	positive
directed by : pixote hunt , hendel butoy , eric goldberg , james algar , francis glebas , gaetan & paul brizzi conducted by : james levine composed by : ludwig van beethoven , ottorino respighi , george gershwin , dmitri shostakovich , camille saint-saens , paul dukas , sir edward elgar , igor stravinsky rated : g scripture references : 1 samuel 16 : 23 , ephesians 5 : 19 , 1 chronicles 15 : 15-1…	positive
ingredients : little orphan boy , rural grandparents , mountains , native american lore synopsis : in this loving film portrayal of an idyllic and pivotal time that a young boy spends with grandpa and grandma , the self recollections of an unseen narrator focus on his world view as a tennessee orphan boy learning of his heritage through his grandparents . the setting is after the first world war …	positive
disney cements their place in the forefront of feature animation with the release of their latest animated adventure , mulan . while it adheres a bit too close to the disney formula to be perfect , it is nonetheless an entertaining film for both kids and adults . fa mulan ( ming-na wen , singing : lea salonga ) wants nothing more than to be a dutiful daughter and honor her family . . . it's just …	positive
capsule : the world will come to an end at midnight . everyone knows it and must make a final peace with the last hours of their lives . this is an intelligent science fiction film with no special effects , just personalities and ideas . , high +2 ( -4 to +4 ) - it is the last night of the planet and several different people are reacting each in their own way to the end . the film covers 6 pm to …	positive
the rich man's wife is one of those movies like final analysis or body double , where the story and characters are so one-dimensional and contrived that you know you shouldn't be enjoying yourself . but somehow , the movie just tries so hard that you begin to forgive it and get into the swing of things . not that it's bad , it's just that it's been done before ; and better , in my opinion . i rea…	positive
with a team of 200 graphic artists and animators working on this first film production from game developer squaresoft's square pictures , final fantasy , inspired by the top-selling game franchise , is visually awe-inspiring and groundbreaking . no doubt , you have never seen anything like this film , and the hyperbolic fanfare surrounding its release is absolutely deserved . but why does such a …	positive
ladies and gentlemen , 1997's independence day is here ! it's title : starship troopers . and surprisingly , it is more entertaining than id4 . i realize that i gave last year's sci-fi hit a 4 star rating , but i was under the spell of the powerful first hour . after subsequent viewings , i feel that independence day really wasn't as great as it seemed--though i still give it a positive review . …	positive
billed as a " feminist sex fantasy " , this spirited , imaginative and thoroughly engaging film by the award-winning canadian director cynthia roberts , is destined for extreme reactions . camille paglia enthusiasts will no doubt champion this heart-felt tale of the title character bubbles galore ( nina hartley ) , a porn-actress-turned-porn-producer who faces an uphill battle in her quest for se…	positive
seen at the 21st portland international film festival film title : supermarket woman director : juzo itami country : japan 1997 cinematography : yonezo maeda music : toshiyuki honda cast : nobuko miyamoto , masahitko tsugawa , shiro ito , yuji miyake , akiko matsumoto super features : typical itami film . . . funny and pointed in its own way . if you don't care how and what the food you buy goes …	positive
i can sum up first strike in one word : awesome . never in my life have i seen an actor as insanely dedicated as jackie chan . for the simple reason that he has performed his own stunts in his every movie he's ever appeared in , he should be awarded greatly . the same tom and jerry formula that was used to make chan's rumble in the bronx and supercop so entertaining can be found here as well . ho…	positive
as a devout atheist and an avowed believer in aliens , i have some idea of how ellie aroway ( jodie foster ) feels . but because my reasons for not partaking in religion are different than hers , i can't say that i do exactly . her reason is that she needs solid proof : there is no proof that god existed , so therefor she does not believe . ellie also believes in aliens , and has spent most of he…	positive
by now i figured i'd seen every alfred hitchcock film at least a half-dozen times -- not that i'm complaining . to call him the " master of suspense " is an understatement . the paradine case ( 1947 ) , admittedly one of hitchcock's lesser movies , turned out to be one i'd missed . this one , like all hitchcock films , is well worth savoring . the story opens with the rich mrs . maddalena anna pa…	positive
it's wednesday , march 27 , and a murder investigation is underway in charlotte , south carolina . the crime : a young prostitute , elizabeth ( renee zellweger ) , has been brutally slain . one half of her severed body was found in a bag at the train station . the other half was discovered in a trunk at the harbor authority , miles away . the police duo of braxton ( chris penn ) and kennesaw ( mi…	positive
on april 12th , 1912 , the most astonishing shipwreck in the history of the world occurred . on that fateful night , the titanic sunk . now , more than 50 years later , a film has been made . and what a film that is . james cameron's newest movie is a landmark in storytelling , emotion , and special effects . it starts in the present , where bill paxton and his band of scientists explore the dept…	positive
that thing you do ! , from first-time film director tom hanks , is an enjoyable tale about a fictional band , the wonders , that goes from a garage band to the band with the fastest selling album in the country . but , the question arrises , will the seduction of fame and fortune corrupt the band and lead them to become just another one-hit wonder , or will they stick together and become the next…	positive
synopsis : an attractive mute makeup artist , working on an ultra-cheesy slasher movie in moscow , witnesses the production of a brutal snuff film and is subsequently chased by really bad russians . meanwhile , the artist's sister and boyfriend clumsily try to save her . comments : mute witness came as a surprise to me the first time i watched it . drawn by the clever artwork on the video box , i…	positive
the grandfather of italian horror the late mario bava has credits in nearly 100 films and tv movies produced in italy between 1939 and his death in the early 80's . more practiced as a cinematographer than a director , bava nonetheless sat in the director's chair for beyond the door ii , the project which turned out to be his last full-length feature film . alongside the appalling zombie schlock …	positive
based on the relatively unknown ( in comparison to spider-man ) marvel comic book , blade tells the story of half-vampire half-human ( played by wesley snipes ) who was born of a vampire's latest meal . now swearing vengeance against all vampires , blade hunts them all . his latest challenge is his biggest though . . . he must stop the vampire deacon frost ( played by stephen dorff ) from summoni…	positive
quentin tarantino seems to have a knack for giving his stars big careers . after his pulp fiction , many actors began receiving many offers for jobs . john travolta made his come-back and is now one of today's most bankable stars . bruce willis proved his acting chops and is now considered an actual actor . jackie brown , on the other hand , boasts quite a well known cast , except for the main le…	positive
the makers of jurassic park & the director of speed conjure up a storm ! ( reviewed at eng wah's new jubilee cineplex at ang mo kio ) " unlike earthquakes , their fury is precise . unlike hurricanes , their reach is unlimited . unlike fires , there is no way to combat them . unlike floods , their terror is sudden . " - excerpt from twister production notes i'm sure many of us living in this part …	positive
there are times when the success of a particular film depends entirely on one actor's effort . often a single performance can turn what might have been a rather mediocre movie into something worthwhile . when one of these comes along , i usually try to think about how many other people put work into the movie , that there is no way one person could possible carry the entire project on his shoulde…	positive
contact is a nobly intentioned but ultimately unsatisfying adaptation of carl sagan's only novel . it details the circumstances surrounding the first clear sign of intelligent life in outer space and their effects on the life of a young and idealistic radio astronomer named ellie arroway ( jodie foster ) . we first meet ellie at a giant radio telescope in puerto rico , where she is part of the se…	positive
david cronenberg presents us with another strange tale crawling out of his impressively twisted head . it is one of many science fiction films , released during the last year of this millenium , that tackles issues that will play an important role in our future . the story unfolds in a near future , where the line between reality and virtual reality blurs . the world of the future is an unfriendl…	positive
" seven " is one of the best mystery movies i've ever seen . it's extremely intriguing and suspenseful , but it's also quite fun . it's a serial killer mystery , but you don't care so much about making the killer pay as much as hope they just catch the killer . the story is a cops-on-the-trail-of-serial-killer mystery . someone is murdering people who are offenders of " the seven deadly sins . " …	positive
after hearing reviews for woody allen's upteenth movie in history , " celebrity , " range from terribly boring to just so-so , my heart lept when the opening images of the film closely resembled that of " manhattan , " my personal favorite from my personal favorite director of all time . woody allen's films almost never rely on visual flair over textual flair , so when one of his films closely re…	positive
an astonishingly difficult movie to watch , the last temptation of = christ may be scorsese's most important film , and yet his most = impossibly abstract as well . scorsese presents the life of jesus = christ , through nikos kazantzakis' novel , which details the life of = christ from approximately 20 until the day of crucifixtion . jesus of = nazareth ( dafoe ) is a carpenter , who opens the fi…	positive
call me crazy , but i don't see saving private ryan as the film of the summer . a good movie , yes , with chillingly realistic battle scenes and emotion to spare . an utterly riviting movie on par with steven spielberg's best work , no . personally , if i was spielberg , i wouldn't go back to the world war ii era one more time after schindler's list and the indiana jones movies . i'm guessing ste…	positive
seen august 8 , 1998 at 6 p . m . at rotterdam square cinemas ( rotterdam , ny ) , theater #6 , by myself for free using my sony/loews critic's pass . [theater rating : * * * : good seats , sound , and picture] war is a topic that can't help but be glorified any way it is portrayed by the media . movies , documentaries , and even history books have a way of making the darker side of humanity exci…	positive
lake placid' is definately not your typical creature attacking people movie , ok so maybe it is , but this one is enjoyable , and clever . actually it comes off more of a comedy than a horror film . well the ending is kinda scary , but in most horror/comedies they are . i will admit that 'lake placid' isn't an oscar worthy film , but it does come off as an inventive movie that is original and fun…	positive
a lot of times a three-star film will be my favorite . they're usually the kind of movie i can watch most often too . they're usually not too deep , allowing for semi-brainless relaxation , and at the same time , not too dumb . men in black is a four-star three-star film . ( hope you could follow that one ) men in black doesn't wait to get to the fun . just minutes into the film we are introduced…	positive
what if one of our cities became the target for terror ? what can we do ? what can america really do about the increasing threat of terrorism ? what basic human rights are we willing to sacrifice to prevent another oklahoma city disaster ? so far america has been the leading nation , opposing the fundamentalist terrorists around the world . it is the land of opportunities . it is the land of free…	positive
" desperate measures " was something i was excited about seeing back when it was originally scheduled to be released : summer '97 . for some reason , it was delayed until hollywood's traditional dumping ground : january . now that it's out , i see no real reason for that delay , as it's a simple yet highly entertaining film . michael keaton stars as a maniacial murderer who's bone marrow can save…	positive
what is a scary movie anyhow ? is it a movie where a person gets ripped to shreds ? is it where a person is being chased by some damned teenager who wants revenge ? possibly its some guy with a hook who wants to know what you did last summer . what ever happened to horror movies , where the horror was in the atmosphere , and in the characters . movies like " halloween " and " psycho " which revol…	positive
a wonderful little movie that is really interested in its characters and in its theme . the scene of " second best " is laid in wales . james ( chris cleary miles ) is a 10-year-old boy who must live in a home because his father ( keith allen ) is in prison and his mother committed suicide . james is a mentally unbalanced child . he can't forget what happened in the past , and he dreams of living…	positive
this is a good year if you want plenty of sci-fi on your multiplex . >from the comedies mars attacks and men in black , to luc besson's powerful the fifth element , and to this , sci-fi/horror that is event horizon . ( more is on the way with contact and alien : ressurection being released later this year . ) the story is thus : in 2040 an explorer ship called the event horizon tests out a newly …	positive
scarface , a remake of the 1932 film of the same name , is a very gripping and , as far as i know , a true-to-life story of how power and violence lead to corruption . al pacino , as tony montana ( for whom the movie is named ) , also provides a brilliant performance as a cuban refugee who comes to america with less than nothing and becomes one of the most highly respected and feared drug lords i…	positive
trekkies , roger nygard's energetic and hilarious documentary , brings viewers into the world of the star trek conventions . the beauty of the film is that it is good old fashion fun for trekkies and non-fans alike . ( the film generally writes off the trekkies vs . trekker polemic as not worth arguing about . ) the good-spirited movie trekkies easily forces even the most cynical viewer into fits…	positive
if you're the type of person who goes on the submarine ride every time you visit disneyland , you're going to love the hunt for red october . you'll also love the film if you enjoy cat and mouse military tactics , or if you're a sean connery or alec baldwin fan , or if you admired director john mctiernan's earlier films , die hard and predator . in fact , the only people likely to be disappointed…	positive
i was pleasantly surprised by this film . with a budget topping $200 million , i was quite skeptical about whether throwing all that money toward one of the twentieth century's greatest tragedies would make a film exciting enough to see . how much could you dress up the sets ? how many models and computer effects could you use ? how much more action could you pack into a ship that sinks ? oh , if…	positive
it was easy to fear the worst . begin with a classic 1960's television series , add a big budget and an a-list star in the lead role , and stir . script , you ask ? who needs one , kid . . . we've got ourselves a formula . that was my fear : a bloated monster without any sense of direction . then , much to my amazement , everything that could possibly go wrong . . . didn't . the fugitive is as le…	positive
pollock starring ed harris , marcia gay harden , tom bower , jennifer connelly screenplay by barbara turner and susan j . emshwiller , based on the book " jackson pollock : an american saga " by steven naifeh and gregory white smith directed by ed harris * * * for more film , dvd and books about movie reviews , plus annual coverage of the toronto international film festival , visit _film freak ce…	positive
it's been a long time since walt disney has delivered us a classic along the lines of the little mermaid or beauty and the beast . sure , there have been delightful outings like last years hercules . but nothing entirely groundbreaking . with the release of the studio's newest feature length film , a remake of edgar rice burrough's creation tarzan , disney has plunged into new waters with both ma…	positive
warning : if you actually wish to see the film , stop reading this and see it . while i don't blow any plot details , the more you know about a movie , the more disappointing and built up it becomes ( waiting a month to see titanic did the same thing ) . but , in a nutshell , it's a good film . star wars episode i : the phantom menace reviewed by vince yim never having been the biggest star wars …	positive
it shows that america remains ambivalent over the nature of its political system . no major surprise , when j . s . mill in his victorian classic on liberty could not make up his mind over liberal democracy either . the americans are wrought by the archetypal paradox under which they exist , the supreme contradiction between the right of the one and the right of the majority . small wonder that h…	positive
the ring is probably one of the creepiest movies i've seen in years . but then again , i've always had this phobia of asian born horror films . i remember when i was a kid i was scared as hell with those green faced , long-haired floating ghosts donning their white gowns_x0005__x0005_euuugh . the ring really brings back those memories and its grips me long after the movie has ended . unlike the h…	positive
deep rising is one of " those " movies . the kind of movie which serves no purpose except to entertain us . it does not ask us to think about important questions like life on other planets or the possibility that there is no god . . . screw that , it says boldly , let's see some computer generated monsters rip into , decapitate and generally cause irreparable booboos to a bunch of little known ac…	positive
vampire films , as well as other horror films , are usually dumb and predictable b-movies , meant to scare us by cliches and simple shocks . it is therefore interesting to watch neil jordans recent film that is not only visually stunning , but has also a plot worth making movies about . based on anne rice's novel , " interview with a vampire " is a long , dark trip to hell . the film opens with g…	positive
this has some major spoilers for the film , so be forwarned . the won't appear till later in the article , so you're safe for now . eyes wide shot ( 1999 ) running time : 2 hours 39 minutes 2 . 35 : 1 theatrical aspect starring : tom cruise ( dr . bill hardford ) , nicole kidman ( alice hardford ) , sidney pollack , leelee sobieski , todd field ( nick nightingale ) directed , co-written , produce…	positive
one fun activity for parents during the holidays is to suggest an old film and see if they can interest their kids . although black-and-white films are frequently viewed as suspect , ones in color are greeted with more of an open mind . and if you can find a colorful action film , even if it is from six decades ago , then there is a real possibility of a take home hit . so it was in our family wh…	positive
swashbuckling adventure that can be enjoyed by both children and adults . steven spielberg may not have directed ( he only executive produced ) but his touch certainly is evident in this movie . and he knows a money making winner when he sees one . the mask of zorro has the hallmarks of a blockbuster : big action , funny comedy , and the pacing of a rollercoaster . hopkins plays don diego de la v…	positive
" rebel without a cause " is such an important film in american history because it is a true analysis of youth in america that everyone of all ages can relate to . everyone feels that they are different in some way , that they don't belong in some places and " rebel without a cause " successfully shows on screen these universal emotions . no matter what generation you belong to , these feelings a…	positive
david mamet has long been my favorite screenwriter and director . with his distinctive , more often than not ingenious dialogue , and his laid back style of direction nearly all of his movies are absolutely irresistible . some of them tend to be thickly layered , deceptive productions that require the audience to look at the film in a less superficial manner than the plot seems to require in orde…	positive
catherine deane ( jennifer lopez ) is a psychologist who has been hired to participate in a project where she can enter the minds of comatose victims and try to interact with their subconscious in an attempt to wake them up . she has been experiencing moderate success with a young boy in a coma , but the boy's parents aren't happy with the apparent lack of progress and the toll of her job is havi…	positive
when casting the key part of the voice of moses , most people's first candidate would probably not be the controversial actor val kilmer ( the saint and the island of dr . moreau ) , but he was dreamworks's choice in their first traditionally animated movie , the prince of egypt . the selection of kilmer proved to be a wise one , but the biggest risk dreamworks took wasn't in the casting departme…	positive
" . . it's certainly more than just a monster story . . " - kenneth branagh , director/actor/co-writer of mary shelley's frankenstein . kenneth branagh's new motion picture had to compete with all the previous frankenstein-films made throughout the years in almost every part of the world , including the most controversial version of them all - directed by james whale . the dark and stormy nights …	positive
" love is the devil " is a challenging film , munundating its audience with wild imagery and a plot structure that disallows a plot , perhaps in an attempt to get us to know the artist's psyche rather than the artist's lifeline . watching it , i was enthralled with the look of the film , the way the director shot everything like it was looking through a bizarre , personalized filter . everything …	positive
a costume drama set in the 1500s , england , elizabeth is a lush , romantic , political masterpiece about the upset over the crossing of a protestant queen from a respected catholic one . when the court and country are a whole after the passing of the queens , the royal family , so to speak , are upset that a protestant should be crowened , and not another catholic , plus , the new queen , elizab…	positive
jay and silent bob strike back can rightfully be subtitled " kevin smith's greatest hits " for the film is comprised of numerous references and characters from smith's earlier works including , clerks , mall rats . chasing amy and dogma . so , be advised : bone up on that cinematic quartet in order to achieve the maximum enjoyment from smith's latest outing . kevin smith must be a very likable pe…	positive
a sci fi/comedy starring jack nicholson , pierce brosnan , annette benning , glenn close , martin short and other stars . a warner bros picture the martians have landed in this hillarous tim burton movie . before entering the cinema , i was initially a little bit nervous about what this film would be like . many people were saying that this film was silly rubbish , and there was no point to it al…	positive
let's face it : the $100 million-plus smash that was " goldeneye " was not a good film by any means , and as a bond movie was only marginally better than , say , " a view to a kill " or either of the timothy dalton pictures , by virtue of nice pacing . but it did revive the series , and granted the producers some new directions in which to take the it ( ie . the new " m " is a woman ) . " tomorro…	positive
rated : r for strong language , sexual dialogue , drug use , crude humor , violence and brief nudity . starring : ben affleck , matt damon , linda fiorentino , salma hayek , alan rickman , chris rock , kevin smith , jason mewes , jason lee , george carlin , alanis morissette . running time : 130 minutes being a huge fan of kevin smith , i was expecting a lot out of his newest project 'dogma' . it…	positive
one of the most popular subplots in the entire science fiction genre is time travel . that concept , although many purists doubt its scientific credentials , spawned many interesting novels , comic books and films in the last century . however , the big grand-daddy of time travels , h . g . wells' novel the time machine , wasn't written with the intention to speculate about that concept or its co…	positive
if this keeps up , jane austen ( sense and sensibility , pride and prejudice ) may have to apply for posthumous membership to the screen writers guild . yet another novel of hers has made the transition to the silver screen . mansfield park is a turn of the century ( 18th century going on 19th ) story about love among the classes as well as an examination into proper society and family ties . ten…	positive
saving private ryan ( dreamworks ) running time : 2 hours 48 minutes . starring tom hanks , edward burns , tom sizemore and matt damon directed by steven spielberg already being hailed as the 'greatest war movie ever made , ' saving private ryan is an harrowing , saddening and riveting movie . it may not be the greatest war movie in my opinion , but it's certainly one of the best war movies made …	positive
50's `aliens vs . earth' idea revamped ! if you have been following the movie news over the net , you could not have escaped the hype over id4 . it promises to be the summer film of the year and it has all the elements necessary . id4 opened in the us on 2nd of july , and up till now , only after a week of release , it has nearly touched the us$100 million mark , a phenomenon last observed when j…	positive
the trailers and the beginning of the move sum up this plot very easily . three filmmakers venture into the woods of maryland to track down the legend of the blair witch for a documentary they are making . they disappear and their footage is discovered a year later buried underneath the foundation of a one hundred year old house . from there , things become a little more complicated . i can say ,…	positive
apocalypse now , based on the novel " hearts of darkness " , is an extremely striking , gripping , and horrifying depiction of the vietnam war from another angle . a long debate has surrounded this movie as if it is actually an anti-war film . in many ways , this debate could go either way . apocalypse now is probably one of the most memorable vietnam war films ever made . in addition , now film …	positive
sometimes i find 19th century british costume dramas a little hard to relate to . it's not the time or the distance , it's the rules and conventions of a social class that deserves resentment rather than sympathy . yet somehow , the movies are all well made and i always get caught up in the story . the wings of the dove fits the pattern . kate ( helena bonham carter ) and merton ( linus roache ) …	positive
earlier this year , the movie holy man opened to a meager box office receipt and to indifference from audiences and critics . a real charmer of a movie , it's possible that the subject matter was too hip or trendy to attract any real audience . now , at the end of 1998 , comes waking ned devine , a comedy which inspires the same vein of easygoing laughter . there's no substantial difference betwe…	positive
susan granger's review of " the perfect storm " ( warner bros . ) " more people die on fishing boats , per capita , than working in any other job in the u . s . . every journey a fishing boat makes can be an all-or-nothing risk . it is life at its most exhilarating and its most terrifying , " says director wolfgang petersen ( " das boot " ) . and that's just what he captures in this true story of…	positive
just in time for halloween and christmas , the reissue of the nightmare before christmas couldn't be more appropriate . with all of the attention thrown to " family films " in recent years , namely those starring pocket monsters and nickelodeon characters , it's high time we raised the intellectual level of children's fare as well as the animation achievements of the movie studios . with that in …	positive
every once in a while a movie comes along that completely redefines the genre : with dramas , it was citizen kane , with arthouse it was pulp fiction , and with comedy it was , well , that jim carrey guy ( okay , so he's not a movie , but he did have a huge influence on the genre . not to mention an expensive one . ) sometimes a movie even combines them all into a big , sprawling motion picture e…	positive
in 1995 , brian singer and christopher mcquarrie dreamed up a simple concept : the audience isn't stupid . from that , they went on and created the most plot-driven , intricately pieced movie in the last 25 years . the result : the usual suspects , one hell of a movie that redefines the word plot twist . the story is convoluted , and is really confusing to read , although easy to follow on screen…	positive
it has happened again . a movie that is well scripted , well acted , and well directed . it is involving , suspenseful . . . it even has an unexpected twist at the end that packs a punch like a blow to the solar plexus . but in order to accept its premise one must also accept a spiritual lie . the sixth sense is that movie . starring bruce willis ( armageddon ) as a child psychologist and haley j…	positive
in the grand scheme of mel gibson movies , payback was better than conspiracy theory , but not as good as braveheart or lethal weapon . in other words , it's a decent couple of hours of entertainment , but 20 years from now if a they compile a list of mel gibson's greatest hits , payback probably won't be on it . gibson plays a crook who gets double crossed by his partner after they heist a payro…	positive
the thought-provoking question of tradition over morals is the subject directly at the core of " leila , " a powerfully articulated and subtle drama from famous iranian director dariush mehrjui , that is his first motion picture in a prosperous thirty-year career to gain u . s . distribution , thanks to first run features . although unfamiliar with mehrjui's previous directing efforts , perhaps t…	positive
barely scrapping by playing at a nyc piano bar , timothy hutton returns to his massachusetts hometown for a couple of weeks . on the surface , he's coming home for a high school reunion , but since this is a movie , you know that he's really looking for some major life decisions . a fairly " small " film , this sports an impressive ensemble cast including uma thurman , rosie o'donnell and a bunch…	positive
it's an interesting premise . our reality is only real to us because it is what we perceive to be real . in truth , our entire existences are lived out in our minds as we are fed information through electronic inputs directly to our brains . what we see , what we do , everything around us is nothing more than a computer-generated construct interlinked with the minds of others through a vastly pow…	positive
one of kyle mclachlan's earlier cinematic features , this movie has had an obvious influence on such films as the terminator ( 8/10 ) , species ( 7/10 ) and the more recent , fallen with denzel washington . plot : a science-fiction picture set in modern times , this thriller follows the exploits of an " entity " from outer space , who likes to inhabit human bodies , use them up until they are com…	positive
i want to correct what i wrote in a former retrospective of david lean's war picture . i still think that it doesn't deserve being the number 13 in the american film institute's list of the 100 greatest american movies . and i think that lumet's " 12 angry men " , wilder's " witness for the prosecution " and kubrick's " paths of glory " would have been better choices for the best picture oscar in…	positive
of the major horror sub-genres , vampire movies are easily the most adaptable . think about it . frankenstein movies haven't changed all that much because they still need that mad-scientist-in-bavarian-castle setting . if you made a frankenstein movie today , you'd have to have the monster be a virus or something -- and outside of michael j . fox , there aren't any actors that could play a virus …	positive
when quentin tarantino made " pulp fiction " , he was not only making the greatest film of the 90s ; he was also making what i believe to be the most influential movie of all time . but before you send me hate-mail for not giving that title to " citizen kane " , hear me out . much like " citizen kane " , " pulp fiction " has changed movie making forever . but i think the latter has had a tad more…	positive
there's some movies i enjoy even though i know i probably shouldn't and have a difficult time trying to explain why i did . " lucky numbers " is a perfect example of this because it's such a blatant rip-off of " fargo " and every movie based on an elmore leonard novel and yet it somehow still works for me . i know i'm in the minority here but let me explain . the film takes place in harrisburg , …	positive
this summer , one of the most racially charged novels in john grisham's series , a time to kill , was made into a major motion picture . on january 3 of this year , director rob reiner basically re-released the film under the title of ghosts of mississippi . based on the true story of 1963 civil rights leader medgar evars' assassination , ghosts of mississippi revolves around the 25-year legal ba…	positive
towards the middle of " the sweet hereafter , " a crowded school bus skids on an icy road surface as it rounds a bend , careens through the steel guard rail , and disappears out of sight . then , in long shot , we see the vehicle slowly sliding across what looks like a snow-covered field . it pauses for a moment before the " field " cracks under the bus' weight and the bright yellow vehicle vanis…	positive
losing a job is not an all too uncommon thing . reacting to such a personal setback by taking a group of small children hostage is a bit more rare . while we all might feel the desire to blow someone's head off with a shotgun when they don't seem to grasp our point of view , actually threatening them with one is usually something we avoid . this isn't the case with sam baily - john travolta's sli…	positive
as much as i wanted to like this film as i went into it , the more pleased i was when i left . first , getting through all the usual lines of newspaper glitz : " if you liked scream , you'll love wild things ! " " campbell gives a stunning performance ! " " this twisty plot will have you dazzled for days ! " ( oh yeah , the day a newspaper uses these is the day neve campbell falls in love with me…	positive
the postman delivers but not first class the postman a film review by michael redman copyright 1997 by michael redman [warning : my opinion of this film is definitely in the minority of reviewers perhaps because it hits so many of my cinematic buttons : post-apocalypse stories , hope in a desperate situation , grassroots uprisings and kevin costner . even worse , i thought that " waterworld " was…	positive
there are certain people in the world who have some talent that very few people have , but they chose not to take advantage of this for some personal reason . " good will hunting " is about one of those people . the will hunting of the ( horrible ) title ( let's face it , this film would be a bitch to title ) , played by co-writer matt damon , is a mathematical genius . he can do almost any mathe…	positive
i guess it's a credit to jackie chan and the general likeability of the franchise that rush hour 2 could not be ruined even by the nauseating " comedy " of chris tucker . i'm a fan of jackie chan in just about any medium , and this movie lets him not only do his impressive-as-ever martial arts schtick , but show off his comic timing as well . it would have worked better if he was the only name ab…	positive
some critics , including siskel & ebert , are on the record stating that martin scorsese's raging bull , the story of boxer jake la motta , is the best film of the '80s . since there are still a number of '80s films that i haven't seen , i don't feel qualified to make such a judgment , but i'll say this without hesitation : raging bull is a great motion picture , and i would be surprised if more …	positive
much ballyhoo has been made over this new version of " lolita , " made in a time when one would think that a faithful adaptation of the infamous novel could be made , over its use of pedophilia , and as such , it's important to address it straight-forwardly , before any other ideals such as goodness and themes can be discussed , as this film has been in film limbo for a number of years , lying ar…	positive
capsule : side-splitting comedy that follows its own merciless logic almost through to the end . . . but not without providing a good deal of genuine laughs . most comedies these days have one flaw . they're not funny . they think they're funny , but they are devoid of anything really penetrating or dastardly . occasionally a good funny movie sneaks past the deadening hollywood preconceptions of …	positive
maybe the most important thing about this movie is that it's not handled like the hallmark hall of fame movie of the month , because it very well could have been a manipulative tearjerker , broadcasted on abc on a monday night , starring kelly martin and yasmeen bleeth , respectively . because it's not handled like the greatest story ever told is precisely why it's so great . underneath the to-di…	positive
as i write the review for the new hanks/ryan romantic comedy you've got mail , i am acutely aware that i am typing it on a computer and sending it a billion miles away on the internet . i am also aware that i have just spent the last 2 hours watching the world's biggest paid commercial for america online . and i wonder : is that so bad ? well , the commercial part is . as for the movie , well , a…	positive
are we victims of fate in life or can we create our own destiny ? director/writer brad anderson seems to be saying yes to both questions in his witty film " next stop wonderland " . the two main characters , alan and erin , spend the entire movie in each other's orbit , catching glimpses of one another , yet not quite connecting until the inevitable conclusion . is it fate that keeps them near ea…	positive
i'm an avid fan of the " alien " saga , so this review is obviously a tad biased ( at least i admitted it ) . of course , that doesn't mean that i'm gonna be giving this a four-star review or something , because " alien : resurrection , " the fourth film in the cool-as-hell series is not an absolutely amazing film , much like the first two were . however , it's a very good film which never fails …	positive
it may seem weird to begin a film about glam rock with a sequence that includes a spaceship , a green ovular pin , and the birth of oscar wilde , but if one really strains , they can see that perhaps maybe these connections are not half off . wilde's philosophy was that everyone should be true to their own human nature , and the result of his following this philosophy was that he was imprisoned ,…	positive
when i first heard that romeo & juliet had been " updated " i shuddered . i thought that yet another of shakespeare's classics had been destroyed . fortunately , i was wrong . baz luhrman has directed an " in your face " , and visually stunning piece with this film . it revolves around the two rival families , who in this version each run multi-million dollar enterprises . these rival companies/f…	positive
krippendorf's tribe is a formula comedy . done poorly , formulaic comedies might seem to signify the downfall of american cinema . however , every now and then , one emerges , like krippendorf's tribe , that actually works . professor james krippendorf ( richard dreyfuss ) , the renowned anthropologist , is in trouble . his university gave him a hefty grant to discover a lost tribe in new guinea …	positive
not since 1996's shine , which starred geoffrey rush as pianist david helfgott , has a movie so defiantly laid bare the lives of world-class musicians . in fact , if one were to watch these films together , it would almost certainly stand as a convincing argument that a life of music naturally leads to all varieties of social ills . yet hilary and jackie , the sophomore effort from director anand…	positive
luckily , some people got starship troopers . some people knew it was supposed to be silly . for those of you who didn't , how could you miss it ? from the very beginning , when we see an interactive internet-like promotional video for the armed forces of the future , it should be obvious this film is to be taken lightly . i guess without blatant one-liners and home alone style slapstick , some p…	positive
the happy bastard's 30-second review notting hill a cute romantic comedy from the writer of the hit comedy four weddings and a funeral , notting hill stars julia roberts as anna scott , a very popular actress with a $15 million asking price for movies . one day she wanders into a travel book store owned by a simple london resident ( played by hugh grant ) , and sparks somehow begin to fly . sure …	positive
first , i am not a big fan of the x-files tv series . i have nothing against it particularly , i just don't happen to watch it . having said that , i can now say that i liked the x-files pretty well . for us non-fans , there's nothing big going for it , but there are a lot of little things . the movie opens on an ice cave in north texas in 35 , 000 b . c . two proto-humans enter the cave and find…	positive
many people will not find much to like in what dreams may come , the new film by visionary director vincent ward . most will come to see the computer animated landscapes and vibrant colors . but little do they know ( as i so plainly found out ) that this has quite a complex story to tell . walking out of the theater , i could see the audience's disgust . . . one member even had to be awakened aft…	positive
when i was growing up in 1970s , boys in my school used to divide into two groups , based on their action movies preferences . the first one , myself included , liked movies that featured spectacular car chases , lots of machinegun fire and huge explosions . the latter one preferred hong kong martial arts flicks , probably because they could ( or , to be more precise , thought they could ) imitat…	positive
one of the sweetest tales to ever be made , it's a wonderful life isn't perfect , but its good natured charm and beautiful performances light up the screen with glorious results . probably the greatest " feel-good " film of all time , it's a wonderful life aims for the heart , and strikes with a golden arrow . on christmas eve , george bailey ( stewart ) is being prayed for by many in the small t…	positive
of circumcision , psychic wounds and the family sitcom the opening segment is something of a foretaste of this film . there's a guy's voice telling us how he tries to imagine what his biological parents look like , and on the screen we see images of a variety of oldish men and women . as his imagination plays o n , he ( and we ) picture these motley characters in a mix-and-match shuffle of unlike…	positive
nosferatu the vampyre ( germany 1979 ) a film review by mike watson copyright 1999 mike watson this extraordinary re-telling of bram stoker's " dracula " by german filmmaker werner herzog deserves the most prominent of places in cinematic vampire lore . inspired by f . w . murnau's 1922 silent film of the same name , herzog's film is a work of exquisite bleakness , an oddly touching tragedy with …	positive
even if i did not know that director and co-writers james wong and jeffrey reddick of the creepy final destination helped create the hit television show the x-files , i would have inevitably made a connection . the similarities are very apparent from the inexplicable phenomenon- like plot , to the mysterious characters , to the overall dark , ominous settings . it would have been perfectly fittin…	positive
" take a number , fill out a form , and wait your turn . " starring kati outinen , kari v ? ? n ? nen , sakari kuosmanen , elina salo ; written & directed by aki kaurism ? ki ; cinematography by timo salminen it might be possible to call drifting clouds a satire or a black comedy , but that would imply a sense of anger , of vitriol , of energy ; drifting clouds is what you get when the rage and v…	positive
ingredients : london gal , fate , true love , running joke about monty python's spanish inquisition synopsis : american actress gwyneth paltrow with dark hair , playing a londoner ? believe it . sliding doors is a love 'what if' story . the gimmick is that it's really two stories : the film follows the life of helen ( gwyneth paltrow ) down two directions . in the beginning , likeable gal 'helen'…	positive
sick : the life and death of bob flanagan , supermasochist by fernando vallejo starring bob flanagan and sheree rose . interviews by kathe burkhart , kirby dick and rita valencia . produced and directed by kirby dick . running time : 90 mins . this film is not rated . the central themes of " sick : the life and death of bob flanagan , supermasochist " are pain and love , and its subsequent effect…	positive
studio expectations must not have been high for " great expectations " -- the film's release date was pushed from late december to late january at what appeared to be the last minute , therefore putting any academy awards chances it has off until this time in 1999 . it's actually a smart move , because while this updated take on the charles dickens tale isn't quite oscar fodder , it * is * strong…	positive
seen december 28 , 1997 at 8 : 45 p . m . at the crossgates mall cinema 18 ( guilderland , ny ) , theater #8 , with matt perreault and my sister jena for free ( matt paid using pre-paid passes ) . if there's ever been an exception to the perils of excessive cliches and non- stop action , the james bond films are it . and if there's ever been a james bond film that not only proves this , but does …	positive
james jones , one of the major novelists from the middle of the twentieth century , has written a number of fictional works about the effects of war on the individual . a veteran of world war ii , and a witness to the pearl harbor bombings , his novels are not only grounded in realism but poetic in nature . they are reminiscent of stephen crane in their blunt eloquence , a trait which lends itsel…	positive
an energetic , visually stunning , but intellectually hollow recreation of the mysterious life of jeanne d'arc . in history jeanne d'arc is lost in an ocean of mystery and controversy , which creates the perfect launching pad for talented and creative directors , who can basically alter the story as they wish . she came in a time where people desperately needed a saint . a hero that could rescue …	positive
i'm not quite sure what to say about mars attacks ! , which is obviously the work of a deranged genius . when tim burton's twisted alien invasion comedy really works , it's breathtaking and hilarious in equal measure . and when it doesn't work , it's just dull . i'm not even sure it works more often than it doesn't , but where it counts -- that is , when this gleefully evil invading force from th…	positive
capsule : trippy , hyperspeed action machine from hong kong's accomplished tsui hark . van damme and rodman have nice chemistry , the stunts are eyepopping , and stuff gets blowed up real good ; what more do you want ? i admit i was all set to loathe double team ; it reeked of cheapjack timing-oriented marketing ( stick dennis rodman in a movie , quick , while he's hot , and do something about je…	positive
the heartbreak kid ( reviewed on aug . 26th/1998 ) starring charles grodin , cybill sheppard , eddie albert in " the heartbreak kid " , charles grodin plays one of the most unbelievably obnoxious characters i've seen on screen in a long time . he's a guy who spends virtually the entire running time of the movie bullshitting his way from one situation to another . i doubt he ever expressed any gen…	positive
it's a curious thing - i've found that when willis is not called on to carry the whole movie , he's much better and so is the movie . even though , in the sixth sense he is the " name " , he doesn't have the pivotal role . that honour goes to haley osment who plays cole sear ( cute pun , seer ) a 9 year old boy who can see ghosts . if osment was cute or precious , the director going for the maudl…	positive
i'll be the first to admit i didn't expect much from the emperor's new groove : more celine dion-esque song-and-dance numbers , cuddly characters that become cross-promotion devices in mcdonald's happy meals , and hollywood stars trying to gain credibility by adding a voice-over job to their resume . i was dead wrong about all of those things . the emperor's new groove is funny . damn funny . and…	positive
before even seeing a single frame of the film , it would be easy to snicker at deep impact , in which a comet on a collision course with earth threatens the existence of all life on the planet . it is the latest entry in this decade's dubious revival of the '70s disaster film , and the first of two " the sky is falling " flicks to hit screens this year ( the other being this coming july's armaged…	positive
the heist of a flawless , 84 carat diamond , fixed bare knuckle fights , irish gypsies and a dog are just some of the goings on in director guy ritchies's sophomore feature , " snatch . " " lock , stock and two smoking barrels " intro'd helmer/scripter ritchie with a hyper-kinetic , in your face underworld comedy that grabbed the viewer's attention from beginning to end . his protagonists were in…	positive
tbwp is probably the single most profitable film ever . not surprising , considering its tiny us$100 , 000 budget , to date it has earned in excess of us$130 million . that's a shocking 100 times profit ! rumours have it that a smart internet `marketing' ploy was so successful in gaining cult-like fanatics , by word of mouth coupled with strings of excellent reviews , the film just exploded in th…	positive
i am starting to write this review before going to see strawberry and chocolate , cuba's oscar nominee for best foreign film , directed by tomas gutierrez alea ( who also directed the sometimes and in some circles critically acclaimed memorias del subdesarrollo-- " memories of underdevelopment " . i saw memorias as part of a cuban cinema class back in the late '70s ; it merged the politics of the…	positive
capsule : this is a 1950s or 1960s style heist film , set in the present . robert deniro stars as a risk-adverse safecracker who wants to retire form crime but takes one last job at the request of a personal friend ( played by marlon brando ) . edward norton plays a hotshot young sharpster who is also in on the crime . the plot is mostly straightforward suspense with little nonsense . , +2 ( -4 t…	positive
don't let the following quirks of this review , fool you into believing that this movie is anything short of an ultimate labour of love . but one can see the humour of roberto benigni when you see that ? life is beautiful , even though i'm a short , ugly looking man with an obnoxious laugh . life is beautiful even though i haven't amounted to much in life , except working out the finer intricacie…	positive
getting it right is a far far cry from the teenage sex comedy you might expect from a summer movie about male virginity . the film was directed by randal kleiser , who brought us such bubble-gum classics as grease and the blue lagoon . but thanks to kleiser's surprisingly good direction and an intelligent script , getting it right is a pleasantly quiet , moving , and memorable film--one geared st…	positive
no matter what you suspect , this isn't your usual action thriller . the usual suspects is an intelligent crime mystery story from up-and-coming director bryan singer . it's one of those movies that , after everything is revealed rapid-fire at the end , you immediately want to rewind and watch again because earlier scenes take on a new light . plot twists a-go-go are what you get here -- i gave u…	positive
" dangerous beauty " is a really nothing more than a grandiose soap opera set in venice circa 1583 . it is beautifully filmed , wonderfully acted , and certainly nothing short of entertaining , but it lacks any true fundamental seriousness . dealing with themes of forbidden love , religious intolerance , subordination of women , sexual freedom , and the roles of pleasure and sin in a high-culture…	positive
imagine this scenario : you and any of your family members are scudding through one of those long , excruciating cross-country car trips , far from the city and into the deserted rural routes . so far , the trip is idyllic when , abruptly , your car malfunctions and you are stranded in the middle of nowhere . it is not an easy situation , but a perfectly plausible one , the panorama in which brea…	positive
steve soderbergh's " sex , lies , and videotape , " which won the grand prize at the cannes film festival in 1989 , arguably began the resurgence of independent films . made on a shoestring budget of $1 . 2 million , with then relatively unknown actors , it is a provocative , thoroughly original drama . the film mostly focuses on the four central characters , all in their late 20's-early 30's . a…	positive
synopsis : private detective tom welles is hired by a wealthy widow to uncover the origins of a snuff film owned by her late husband . after uncovering the authenticity of the film , welles descends into an underground world of perverse pornographers seeking vigilante revenge on the filmmakers . comments : 8 mm is one of the more disturbing mainstream movies i have seen in a long time . though it…	positive
to me , nicolas cage sounds like an ideal choice for the lead role in a martin scorsese film . despite the rantings that sean penn so rudely expressed , the actor remains a gifted and versatile screen presence . ever since the big success of the action-thriller `face/off' in 1997 , the hollywood road has been a rocky one for mr . cage . the perpetually awful assassination thriller `snake eyes' wa…	positive
at first glance , daylight would seem like your typical disaster movie . on second glance it looks that way too . although , as typical disaster movies go , daylight isn't that bad . admittedly , it seems to rip off a great deal of its plot devices from disaster flicks of days gone by ( think poseidon adventure ) . but the decent dialogue and surprisingly good acting make up for the " haven't i s…	positive
after the simple looking little spacecraft lands in a automobile wrecking yard , out steps a steel-gray , human-like creature with aquamarine eyes and clad in a muscular suit . spencer , the boy who observes this , having seen his fill of science fiction flicks , figures this thing must be a robot from outer space . with the exception of disney and a few others , most studios view children's film…	positive
note : some may consider portions of the following text to be spoilers . be forewarned . like its own opening shot , from out of the darkness boogie nights triumphantly explodes upon the film scene with stunning authority and clarity , persuasively heralding its helmer paul thomas anderson as a bonafide major talent . a sprawling epic set in the heart of the disco era and focused upon the ascensi…	positive
bruce willis and sixth sense director m . night shyamalan re-team to tell the story of david dunne ( willis ) , a stadium security guard who has been having some problems at home that are affecting his relationship with his wife and child . on a return trip from new york where he was trying to get a job , dunne is in a horrible train accident that he is the only survivor of . to make things even …	positive
there's good news and bad news about mulan . the positive is that disney has found a happy medium between the heavy-handedness of pocahontas and the hunchback of notre dame and the childishness of hercules . on the other hand , the studio is pulling out all the stops on plot cliches and cheap laughs , several steps down from the days of the little mermaid and beauty and the beast . but mulan is a…	positive
harmless , silly and fun comedy about dim-witted wrestling fans gordie and sean ( david arquette and scott caan ) who idolize current world championship wrestling heavyweight champion jimmy king ( oliver platt ) . when king is screwed out of his title by a corrupt promoter ( joe pantoliano ) , gordie and sean take it upon themselves to find their fallen hero and restore his glory . my biggest fea…	positive
steven spielberg is now considered as one of the hollywood deities , because of the rare capability to deliver both huge commercial hits , like jurassic park , and " oscar " -awarded critical triumphs like schindler's list . however , in the 1970s spielberg built his reputation by creating works of art that could slip in both categories . one of them is close encounters of the third kind , extrem…	positive
with the exception of their surrealistic satire barton fink , the films of joel and ethan coen fit into two broad categories : quirky and sometimes darkly humorous takes on the " film noir " genre in which crime schemes go wrong and spin increasingly out of control ( fargo , miller's crossing , blood simple ) , and off-the-wall comedies centered around an eccentric , scatter-brained lead characte…	positive
" the endurance : shackleton's legendary antarctic expedition " in 1914 , as the great war descended upon europe , sir ernest shackleton began his third expedition to antarctica , this time to be the first to cross the ice-bound continent on foot . 28 men set sail on the brigantine endurance and they would not be heard from again for nearly two years . director george butler , using film footage …	positive
every year--every year at the festival , i wait for that film to come along , that one that just pulls me out of my seat , sticks its face up next to my nose , and roars " sur-prise ! " into my bewildered visage . it's almost always a surprise . it sure as niflheim was this time . amazing grace and chuck is being advertised as a modern fairy tale , of a boy in montana who quits his little league …	positive
oh god how many john grisham lawyer films we have been munundated with ! in a perfect world , " a civil action " would be a breath of fresh air . it's cynical about lawyers in a way that grisham isn't . it's romantic in the exact opposite way a grisham book/film isn't . and , the capper , it has no distinct ending , and the law in hollywood films is that above all else , you must have an ending .…	positive
the seasoned capt . dudley smith ( james cromwell ) questions his new protege , ed exley ( guy pearce ) about his political views when it comes to police work . " would you plant evidence to get a conviction if you knew the person to be guilty ? would you shoot a man in the back if you knew that it was the only way to make sure he got what he deserved ? " exley , squeaky clean , innocent , and pe…	positive
aliens ! ! well , that is what this movie is about . computer generated aliens . ok , the movie is not just about computer generated aliens . it's about computer generated aliens and a secret organization known as mib . if one wasn't green and running around the other would not exist as it's known . the computer graphics in this movie are spectacular , they make you want to believe that aliens li…	positive
in the opening shot of midnight cowboy , we see a close-up of a blank movie screen at a drive-in . we hear in the soundtrack human cries and the stomping of horses' hooves . without an image projected onto the screen , the audience unerringly identifies the familiar sound of cowboys chasing indians and can spontaneously fill in the blank screen with images of old westerns in our mind's eye . even…	positive
metro i've seen san francisco in movies many times . there was 1994's interview with the vampire and most recently the rock . now , yet again , san francisco is the setting for this movie . eddie murphy stars as inspector scott roper of the sfpd . he is their top hostage negotiator , and the very best at what he does . when his best friend on the force is killed by joe ( michael wincott , in a te…	positive
susan granger's review of " hearts in atlantis " ( castle rock/warner bros . ) timing is everything , and the timing just seems right for this poignant psychological drama that combines the coming-of-age nostalgia of " stand by me " with the mystical power of " the green mile . " based on stephen king stories adapted by screenwriter william goldman and directed by scott hicks , it's set in 1960 i…	positive
note : some may consider portions of the following text to be spoilers . be forewarned . floating life , australia's first-ever submission to the academy of motion picture arts & sciences for consideration in the best foreign language film category ( its dialogue is in cantonese , english , and german ) , marks a special accomplishment by clara law . a compelling , at times poignant film , it man…	positive
plot : a peculiar french girl grows up lonely with her father and doesn't quite know what she wants out of life . one day , she falls upon something , and believes that her ticket to happiness may be in helping others . she starts with the people around her , but when she suddenly falls for her own guy , she can't act strongly enough because of her shy and dreamy nature . critique : a clever , qu…	positive
eric rohmer's " pauline at the beach , " is one of those small , deliberately paced , but charming foreign films in which not much happens plot wise , but a lot happens to the characters emotionally . the film takes place during a few weeks of august at the normandy coast , and centers on six different characters , primarily pauline ( amanda langlet ) , a wise beyond her years 15-year-old who has…	positive
after a rather disappointing " mary railly " , stephen frears is now officially back in business with a comeback worthy of praise . this is one of the best surprises of this season -- a sweet , small budget comedy with a big heart . in fact it's not even a comedy . it's a drama or even more precise -- a clever satire on human relationships and needs . based on a 1995 critically acclaimed novel by…	positive
plot : a group of asbestos cleaners get a job removing the gunk from an old insane asylum . as each day passes , the crew members begin to discover things about the place and themselves which set other things in motion . saying anything else about the plot would be a crime . have fun . . . critique : " i feel like shooting myself in the head " are the first words that came out of my mouth after s…	positive
hedwig and the angry inch ( 2001 ) john cameron mitchell , miriam shor , stephen trask , michael pitt , theodore liscinski , michael aronov , andrea martin , maurice dean wint , ben mayer-goodman . animation by emily hubley . adapted from the stage play by john cameron mitchell and stephen trask . music and lyrics by stephn trask . written and directed by john cameron mitchell . 91 minutes . rate…	positive
with many big-budget science fiction films , great ideas are often wasted by bad scripts , cheesy plot twists , and , terrible acting . the fifth element , the abyss , and godzilla had great concepts squandered by bad acting , writing , or both . at first glance , the matrix , larry & andy wachowski's sci-fi/kung-fu/shoot-em-up spectacular , looks like a prime candidate to join the list of high-c…	positive
" the deep end " uses a color palette of rich earth tones surrounded by a vast array of blues . alluring , attractive blues , but also icy and foreboding . after taking in their beauty , the eye seeks out the reassuring browns and greens , like a tired swimmer searching for the safety of land . the production works that way as well ? it pulls you in initially as a crisp , thoroughly-modern thrill…	positive
warning ! : may contain some mild spoilers and offensive material . rated : r ( ! ) for sexual content , crude and sexual humor , and some nudity . . ( a mild r rating ) starring : rob schneider , oded fehr , eddie griffin , arija bareikis , amy poehler , norm mcdonald . running time : 88 minutes " deuce bigalow : male gigolo " is simply a hilarious good-natured comedy that may offend some , but …	positive
underrated movies are a common reoccurrence in show business today . 1998's 'hope floats' was extremely underrated and was one of the best movies of the year . we always get films that make big money at the box-office but critics and audiences pan on them . this year 'double jeopardy' is one of those films . critics are calling it predictable and worthless , audiences are disappointed with it and…	positive
as fairy tales go , cinderella has to be one of the most famous . almost everyone knows it , well at least in north america . so it is natural that someone will try to make a movie out of it . it has been done before with varying results . this version of the story is both similar to the original and different at the same time . the basic story remains unchanged but , one thing that seems to vani…	positive
it stands as a moment one will not soon forget : a giant , green ogre flips through the pages of a cliche fairy tale , narrating it with every bit of dull inspiration that the story holds . this leads one to believe that this serves as the prologue to shrek , dreamworks' second computer animated feature , but in a pricelessly hilarious bit of cinema , a page of this tale serves as that ogre's toi…	positive
for a movie about disco-era excess , " 54 " comes up surprisingly short on the sleazy happenings at the titular late 1970s and early 1980s manhattan dance club . think of it as a sort of " boogie nights " -lite - where that similarly-structured and -set portrayal of the porn industry was loaded with salacious goings-on and skidded on a destructive midpoint tone shift , " 54 " leaves the kinkier d…	positive
in 1994 , an insider's look at a scandal-ridden run for the democratic presidential nomination ( closely based on clinton's 1992 campaign ) was written anonymously ( former newsweek writer joe klein later claimed true authorship ) . now , the book , primary colors , has been made into a movie , directed by mike nichols , and , in light of recent presidential scandals , seems to be more relevant t…	positive
this movie was one of the first american films done by director paul verhoeven . he has done films since then such as basic instict and starship troopers . all of his movies have one main thing in common- they don't skimp on the violence . in a verhoeven movie a guy doesn't get shot once in the chest- he gets shot many times all over the body . robocop takes place in detroit in the future . thing…	positive
eyes wide shut isn't the masterpiece many were hoping to see in stanley kubrick's final film , but it is an impressive achievement ; a mesmerizing , haunting , adult psychodrama about marriage , fidelity and sex . it's a stanley kubrick film from beginning to end , consistently exhibiting the auteur's trademark penchant for long , continuous takes , his unparalleled deftness behind the camera and…	positive
note : some may consider portions of the following text to be spoilers . be forewarned . milos forman's first film since the ill-fated valmont , columbia's the people vs . larry flynt , is a vastly entertaining ( if not particularly enlightening ) biopic of hustler publisher and self-made millionaire larry flynt , who became an unlikely champion of freedom of speech rights in the united states in…	positive
until i saw the night of the hunter , it had been a long time since i had gasped while watching a movie . forget the others and the deep end ( which veered toward strained dramatics ) , the night of the hunter is by far the scariest movie i've seen so far this year . even though the movie is nearly 50 years old and there's a not drop of blood to be seen . luckily , the night of the hunter , charl…	positive
jamaica is a hot vacation spot . the exchange rate encourages delusions of wealth ( approximately 30 jamaican dollars to one american ) , the sea is a brilliant blue , the air is warm but lacks humidity . and as tourism is unfortunately jamaica's biggest trade , foreigners enter and leave with a sense of relaxation . life and debt takes a brassy look at life inside this impoverished country . whi…	positive
denzel washington is among the many actors this holiday season to give very impressive milestone performances . this perhaps may be washington's very best to date . he joins matt damon and jim carrey in having the talent , this season , to become his character , copying mannerisms and personal styles perfectly . his very believable performance makes the long and uninteresting " the hurricane " a …	positive
[note : after claiming otherwise , my appetite was indeed whetted by kenneth branagh's hamlet to search out other attempts to translate shakespeare to film in hopes of finding a better mousetrap . as it happens , it didn't take long . ] is there a more romantic director than franco zeffirelli ? known mainly to american audiences as the man behind 1968's romeo and juliet ( required viewing for man…	positive
the happy bastard's quick movie review me tarzan . . . you happy viewer . for a minute there , i thought i was going to be groaning over the release of disney's latest , another adaptation of a legend from the past . ( remember the pathetic pocahontas ? yikes ! ) but guess what- disney , a company that's been on a roll lately with animated films , strikes again with another wonderful tale that pl…	positive
one of the funniest carry on movies and the third with a medical setting . the main story is about dr . james nookey ( jim dale ) who is disliked by his superiors , frederick carver , head of the hospital ( kenneth williams ) , and dr . ernest stoppidge ( charles hawtrey ) who seems to dislike everyone . they attempt to cause him as much trouble in the hospital as possible and all the blame is la…	positive
whenever writer/director robert altman works in a specific genre , he has the tendency to rewrite it on his own terms . he made the west dirty in " mccabe and mrs . miller " ( 1971 ) , he parodied hard-boiled detective stories in " the long goodbye " ( 1973 ) , and he transformed a cartoon into flesh and blood with " popeye " ( 1980 ) . the same holds true for his most recent film , " the gingerb…	positive
" remember what the mpaa says : horrific and deplorable violence is ok as long as you don't say any naughty words . " featuring the voice talents of matt stone , trey parker , mary kay bergman . rated r . filmmakers jump on real-life controversies faster than austin powers on felicity shagwell . the debate on whether cinema is to blame for teenagers turning into hoodlums has only begun to heat up…	positive
for this review and more , visit clear illusions ( www . clearillusions . com ) the majority of scary movies signal the fact that a character is about to meet their demise with cheesy music , worn out dialogue such as " i'll be right back , " or simply with the overall tone of the scene . how about a classic john denver song as a death signal for a change ? that's the kind of bursting originality…	positive
errol morris , critically acclaimed director of the 1997 documentary fast , cheap and out of control , vaults to new heights with mr . death . this film , an examination of the life and work of controversial execution equipment designer and revisionist historian fred a . leuchter , jr . , is sure to draw audiences out of their malaise , stunning even the more jaded minds among us . don't let the …	positive
summary five liberal iowa graduate students share a house and carry on a tradition of a large sunday dinner . for a year now they have been inviting a guest for dinner and discussion . on this occasion one of the roommates , pete ( ron eldard ) , brings home a stranger who picked him up when his car broke down . the stranger is zack ( bill paxton ) who appears like a decent enough good samaritan …	positive
i can already feel the hate letters pouring in on this one , folks . i loved the wedding singer . but it gets worse . if i so much as mention titanic in the same sentence . . . hell , same paragraph as the wedding singer , i'm bound to be lynched . well lynch me then , because i thought adam sandler and drew barrymore had the most convincing chemistry in recent memory , with titanic as the only e…	positive
hollywood is a pimp . a fat , cigar-smoking chump wearing a fur hat and 12 gold chains around its fat , hairy chest . all of its stars and starlets are an evil brood of scum-sucking vampires looking for the next percentage take , the next summer blockbuster , the next casting couch to audition on . pumping out comic-book adaptations , terrible sequels to mediocre films , and remakes of foreign fi…	positive
back in 1998 dreamworks unveiled their first computer animated movie " antz " . the film was critically acclaimed , and went on to gross almost $100m dollars at the domestic box office . again in 1998 they released their traditional animated film " the prince of egypt " and it named an instant classic , and became a huge hit as well . on a winning streak , they released " the road to el dorado " …	positive
" say , any of you know how to madison ? " --- brad " asshole " majors ( barry bostwick ) shows just how unhip he is after watching the kooky transylvanians wrap up their ode to the time warp in the cult classic the rocky horror picture show . the story behind the rocky horror picture show is one of legend . in the early 70's , stage actor turned first-time playwright richard o'brien decided he w…	positive
in " magic town " , jimmy stewart is in peak form playing a pollster who heads to a " perfect " town to gauge their reactions on the sorts of issues that only poll-takers care about . however , as time progresses , and he finds himself falling in love with the town ( and a woman ) , he begins to see that what he's doing is wrong . the plot is standard stuff , but that's not important . in a film …	positive
kevin smith is like a big kid . his humor is that of a sophisticated juvenile's . he grew up idolizing star wars and loves comic books , having also written a few . he also has a cult following , mostly composed of teenagers , college students , and smith's own fellow adolescent-minded grownups . smith is hilarious in person and in writing , but when he tries to be earnest and moralize , that is …	positive
review : ghost dog : the way of the samurai ( 1999 ) cast : forest whitaker , henry silva , cliff gorman , john tormey , gene riffini , victor argo , tricia vessey , isaach de bankole' , camille winbush director : jim jarmusch writer : jim jarmusch rating : good shot ( stars ) languid , yet pointed and focused , ghost dog : the way of the samurai sublimely savages our cultural fascination with th…	positive
i rented " brokedown palace " last night blind , having heard nothing about it beforehand , and i enjoyed it immensely despite some flaws . for anyone wishing to have the same experience i would suggest reserving judgement of the movie until viewing it in its entirety . that is no easy task . superficially , it bears an unfortunate ( and not necessarily unintended ) resemblance to several other m…	positive
everyone's heard about this movie , and more specifically , * the * scene . everyone's heard the famous barnyard animal quote squealed ( no pun intended ) over and over . and everyone's got to admit that they will never travel down a river again without thinking of deliverance . good ! that's what you're supposed to do ! oh , if you are one of the ones who hasn't seen this yet , or you ( somehow …	positive
in october of 1997 , audiences were dazzled by the horror surprise hit i know what you did last summer . the film went on to gross over 70 million dollars in the u . s . , and even developed a cult following , much like the previous year's 100 million dollar grossing scream . when the trailer hit theaters in september attached to urban legend , it looked like a wonderful follow-up . did it live u…	positive
brian depalma needs a hit * really * badly . since scoring big with the untouchables in 1987 , depalma has seen casualties of war , raising cain and particularly the disastrous bonfire of the vanities go down in flames . consequently , it would be easy enough to consider carlito's way a shrewd commercial choice for depalma , reteaming with al pacino ( scarface ) and returning to the gangland grou…	positive
i've never been a huge fan of jeff bridges , but i loved him in the big lebowski . the part of jeff " the dude " lebowski was reportedly written specifically with bridges in mind , and the fit is perfect . the dude is an unemployed denizen of los angeles , a hippie slob on a bowling team with a soft spot for white russians . he's enjoying a leisurely soak in the tub when two thugs break into his …	positive
synopsis : captain picard and the crew of the starship enterprise disobey federation orders and defend a peaceful community of 600 , the ba'ku , from the evil admiral dougherty and ru'afro . the enterprise crew , in the meantime , experience the rejuvenating qualities of the ba'ku homeworld : lt . worf grows a pimple , data sings opera pieces , picard scores with a ba'ku chick , riker shaves whil…	positive
us critic-type people are always shaking our heads and telling everyone that movies aren't thrill rides , but i think that " back to the future ii " is one of the few exceptions . if the original film had the spirit of the 1950s , then this has the spirit of the 80s : full of fights ; chase scenes ; cliff hangers ; special effects ; some detective work ; and of course the vision of the high-tech …	positive
magnolia left me relling from the theatre , staggering from the relentless assault of an adventurous director reveling in his craft . at nearly three and a half hours , magnolia will strike some as a brute of a film . it not only demands your attention , but challenges you to grasp the significance of seemingly unrelated storylines and hidden intentions . it is delirious , depressing , heady , pr…	positive
a group of high school kids mix up with a group of hip-hop artists as a documentarian strives to discover why today's youth seem attracted to black culture . the review if black & white , the new film from writer/director james toback , is eventually remembered for only one thing , it will be the revelation that brooke shields , claudia schiffer , marla maples and mike tyson can act . however , t…	positive
one year has passed since the last time we saw them , and but wayne campbell and garth algar are back but , they've moved out of their parents homes , and now have their own pad in an abandoned warehouse . wayne's still hopelessly infatuated with his girlfriend , cassandra , and of course garth is still having his own , personal growing pains . they guys are just finishing off one of their shows …	positive
john carpenter directed this stylish and gory vampire flick to which has it's good side and it's bad . it's held up by some good performances and dazzling special effects leading up to an ending that's pretty satisfying . james woods gives an outstanding performance that almost covers up the movie . the good side : some neat scenes of vampires and violence . the bad : no scares . yes that's right…	positive
in the wake of the smashing success of " rumble in the bronx , " it's looking more and more likely that more jackie chan films will see american release . rumor has it that one of these films will be drunken master ii . the version i have is a copy from the laserdisc ; it's widescreen and bilingually-subtitled , as are most hong kong films these days . availability over here in the united states …	positive
at first glance , three kings looks to be just another war movie , the 90s version of all those favourite war movies with names i cannot remember . the 90s version , it definitely is , just another war movie ? not in your dreams ! imagine pulp fiction approach to saving private ryan , that_x0012_s three kings for you . believe it or not , it bears the cool of the former and the stark humane meani…	positive
mickey mouse had better watch his back -- there's a new critter in town , and he's the nameless animal attraction of " mouse hunt , " dreamworks skg's clever first foray into family fare . although it runs out of steam towards its end , this live-action comedy still boasts enough energized slapstick and inventive set pieces to best disney's entire 1997 non-animated , kiddie-oriented catalog . . .…	positive
a miracle of filmmaking , " some like it hot " is a brilliant film , and maybe the foremost example of slapstick comedy brought to screen with clever sight gags and plot twists . it is the pinnacle of writer-director billy wilder's career , a stunning feat considering the vast catalogue of films he had helped make . jerry ( lemmon ) and joe ( curtis ) are two stage musicians who go from gig to gi…	positive
a welcome cinematic trend over the past couple of years has been to make the works of shakespeare more accessible to the younger audiences who are the vast majority of moviegoers by contemporizing the bard and altering the settings to familiar surroundings . a prime example of this is 1999's 10 things i hate about you , which was basically the taming of the shrew in a high school . less successfu…	positive
there is a scene early in soul food , george tillman's comedy-drama about a large african-american family and the ordeals they go through during a crisis , that caught me completely off guard . during a wedding , the groom is flirting with some tramp , and in an attempt to to prevent a scene , his mother in law , played by irma p . hall , comes to the rescue . the way in which she does this makes…	positive
director david fincher has such an eye for detail which is very rare in hollywood these days ( terry gilliam comes to mind as another one ) . film is one of the best art forms because not only can you tell a story , but you can use the camera to capture the smallest detail and have it mean something . but most directors seem to go for action with the slightest ounce of a story . so whenever a dir…	positive
originally launched in 1978 , this popular film was re-introduced in 1998 to a whole new generation of moviegoers . based on the mighty successful musical from broadway , grease was followed in 1980 with the less stellar grease 2 ( 6 . 5/10 ) , starring a young michelle pheiffer in one of her first feature film roles . plot : high-school musical set in the 1950's showcasing the relationship betwe…	positive
set in the late 80's at the height of yuppie excess and based on the book by bret easton ellis ( who explored the same themes in another book which was also made into a movie , less than zero ) , american psycho puts a new spin on the yuppie " genre " that ellis helped to create . christian bale is perfectly cast as patrick bateman , a high powered yuppie who hides a terrible secret from his fian…	positive
ever wonder what happened to gabe kaplan ? you remember , he was the title character in that 70's sitcom , " welcome back kotter . " always trying to help out the sweathogs , frequently trying to dodge mr . woodman , ever wary of his wife's tuna casserole . " so , " you ask , " where is he now ? " mr . kaplan actually spends much of his time these days playing professional high-stakes poker . tha…	positive
did you ever wonder if dennis rodman was actually from this planet ? or if sylvester stallone was some kind of weird extra-terrestrial ? i used to think that about my 7th grade english teacher , ms . carey . but after seeing this movie , they may have confirmed my suspicions . as the story goes , at any time , there are over a thousand aliens living among us here on earth . the men in black ( mib…	positive
i feel no hesitation in saying that " there's something about mary " is the best film that i will see all year . from the moment the credits started to roll at the end of the picture , there was no doubt in my mind that i had seen a masterpiece that will remain unsurpassed in the remaining months of 1998 . it is that good of a film . when gene siskel said this about " fargo " only a few months in…	positive
" i'd rather die today and go to heaven than live to be a hundred and go to hell , " earnestly proclaims the pentecostal preacher . with that line coming from a fundamentalist christian minister , hollywood has taught us how we should fill in the rest of the story . he will be turn out to be a scoundrel who has less actual belief in god than the average american , and all of his preaching will tu…	positive
one of the best movies i've ever seen . i'd heard extremely good things about this movie , and though the previews didn't really intrigue that much , it was a movie i'd been anticipating for a few months now . for some reason i'm not sure of - this movie was not that big a sucess over in the u . s . it was a definite hit with the critics , but didn't exactly set any box office records . after vie…	positive
this reviewer is ignorant of what hands were responsible for delivering the original version of the abyss in 1989 . whether it was the meddling of studio executives , or the work of writer/director james cameron himself , the original cut of this underwater sci-fi thriller was entertaining enough but also quite seriously flawed . the main problem was fairly simple : the film's climax was unworthy…	positive
i have a soft spot in my heart for pure , amoral sleaze . i liked showgirls ( there , i said it ) . i typically enjoy myself when sitting through that eszterhaz , sex-filled cinematic tabloid-ish trash . wild things is the best sleazy film i've ever seen . it's filled with great performances , graphic sex , three-way sex , rape charges , double-crosses , plot twists , genitalia of all genders , g…	positive
tarzan chad'z = good ) 1999 , g , 90 minutes [1 hour , 30 minutes] [animated - adventure/drama] starring the voices of : tony goldwyn ( tarzan ) , minnie driver ( jane porter ) , lance henriksen ( kerchak ) , brian blessed ( clayton ) ; written by tab murphy , bob tzudiker , noni white ; produced by bonnie arnold ; directed by chris buck , kevin lima ; based on the story `tarzan of the apes' and …	positive
i've always been told that there are two things in life that are unavoidable - death and taxes . oddly , i've never given much thought to either of the two . maybe if i did , at least i'd stop getting collection notices from uncle sam . yes , let me make a resolution to devote myself to better record keeping , hold on to all my receipts , and to do what it takes to have the satisfaction that my r…	positive
it was a crazy time in france , what with the french revolution right around the corner . king louis xv would soon die , and his son would become king louis xvi . such is the setting for beaumarchais : the scoundrel about the controversial playwright , spy and playboy pierre-augustin caron de beaumarchais . beaumarchais was the author of the plays , " the barber of seville " and " the marriage of…	positive
what surprises me most about the long-awaited batman is that the movie centers not on the caped crusader but on the joker . the dark knight actually has less screen time than his homicidal arch nemesis ! i can hear batfans everywhere protesting : " first they had the nerve to cast michael keaton as batman , and now they think they can get away with making him second banana to the joker ! ! " and …	positive
casting " doogie howser " star neil patrick harris as mind-reading military intelligence is only one of the guilty pleasures of " starship troopers , " a hugely entertaining , mega-budgeted sci-fi yarn directed by paul verhoeven , who's making quite a recovery from his 1995 g-string epic " showgirls . " sure , " starship troopers " qualifies as cinematic junk food , but that's forgivable when the…	positive
historical epic as a genre was almost banished from hollywood in early 1990s . for many critics , scholars and , most importantly , film producers , it was a thing of the past - something that could have attracted crowds only in the era of black-and-white television and non-cgi special effects . but in 1995 , same as in the case of dances with wolves five years ago , there came the man who decide…	positive
if you had a chance to create a genetically perfect child , would you do it ? " gattaca " is a film which presents a future where society has answered " yes " to this question , but then ponders if this was actually the right decision . " gattaca " came out only a couple months following the first genetically engineered creature , the lovable dolly the sheep , and with this in mind , the film onl…	positive
in one scene from " the people vs . larry flynt , " the hustler magazine publisher appears at a self-staged free speech rally . as graphic photos flash on a huge screen behind him , flynt strides confidently across the stage , delivering a rousing speech over what really constitutes obscenity . the spectacle was reminiscent of the scene in " patton " where the general spoke in front of a giant am…	positive
we all know the fate of " child's play , " which is the same for almost any film these days that does marginally well financially : sequel hell . with the newest installment in the quasi-popular series currently out ( that would be " bride of chucky " - and it grossed 11 million in its opening weekend , which i think is the sign of the apocalypse number five ) , it's kinda fun to go back and see …	positive
director : penelope spheeris ( decline of western civilization ii - the : metal years , dudes , & suburbia ) cast : mike myers ( wayne campbell ) , dana carvey ( garth algar ) , : rob lowe ( benjamin oliver ) , tia carrere ( cassandra ) summary : wayne and garth have a public access show called " wayne's : world . " the show is a underground hit , until benjamin : oliver comes onto the scene . be…	positive
natural born killers is really a very simple story that , in essence , has already been told in bonnie & clyde with some major variations in emphasis , mood and degree . both films glamorize " outlaws , " in one case bank robbers and killers and in the other mass murderers . both relate the story of a couple liberated by love . but where bonnie & clyde was partial and subtle , natural born killer…	positive
the bond series is an island in the film world ; where else would we look forward to cliches , and all of the other things that occur in most of these films ? where else would pure escapism , a vulnerable hero , the " talking villains , " blatant product placement , predictable action sequences , and lots of promiscuity be hoped for instead of a significant change ? i don't understand it myself ,…	positive
this sometimes-tedious and often-moving documentary charts the life and times of anne frank , the young diarist and most-famous victim of adolph hitler . writer/director/producer jon blair has collected a staggering amount of historical material on both anne and the frank family . we meet miep gies , one of the family's protectors who is still alive . she recounts how she found the diary in the d…	positive
john sayles' " men with guns " is about what happens to a society when brute force and constant threat of violence are the only means of gaining and maintaining power . the film takes place in an unnamed central american country , where the men with guns are the rulers . most of the country is divided into tiny segments - some are controlled by guerrillas with guns , some are controlled by army s…	positive
plot : during a 10-week span in london in the fall of 1888 , jack the ripper , a man whose identity was never uncovered , committed five ritualistic , grisly murders of prostitutes . this film is based on the graphic novel which assembled a theory behind the century-old mystery . critique : awesome ! i love dark movies , i love stylish movies , i love good mysteries and i love johnny depp . . . s…	positive
in `enemy at the gates' , jude law is a gifted russian sniper made hero by a political officer named danilov ( joseph fiennes ) who uses him in a propaganda newspaper to raise the hopes of the soldiers and people of stalingrad . it's world war ii , and the russian-german standoff in town could determine the outcome of things for the motherland . law's vassili is the russian's top pawn to victory …	positive
it's been a good long while since we had a good old fashioned thriller , where mostly everything goes right for the audience and wrong for the characters , but it's been even longer since i saw a thriller that actually * shock * cared for the characters , not merely judged them but actually allowed their human foibles , flaws , and strengths to emerge so radiantly . i'd saw that it's been at leas…	positive
some of my friends who went to live in usa complain about one thing - that country is very different from the one depicted in hollywood movies . that is especially true for those who end up somewhere in that unexplored land between los angeles and new york where they find , to their big surprise , that the majority of people vote republican , go to church every sunday and usually don't tolerate l…	positive
vampire lore and legend has always been a popular fantasy element , substantiated by not only the sheer number of movies about the subject , but also the proliferation of cults and sects of adherents . and , unlike any of the more outlandish myths , the vampire holds some real-world probability ( one study claims 1 , 000 bloodsuckers exist worldwide , and places 50 in los angeles ) . but lest the…	positive
if the current trends of hollywood filmmaking continue , we are probably five or six years away from the moment when the 1980s would become the next golden age of movie nostalgia . although some hollywood products already use the last decade as a background for their stories ( mostly in ironic way , like grosse pointe blank and romy & michelle's high school reunion ) , some time should pass befor…	positive
jean-luc picard ( patrick stewart ) and the rest of the crew of the u . s . s . enterprise are back for their third outing in the ninth film based on the 1960's series , star trek . gone are kirk , spock and mccoy and in their wake in the very able and very talented cast from star trek : the next generation . as usual , a crisis is brewing and it is up to the crew of the enterprise to make the ga…	positive
the promotion for fear and loathing in las vegas ? has made the film out to be a comedy , and for about the first hour or so it seems like it might be one . it's 1971 , and the hippie movement has left behind quite a few wash-outs , among them journalist raoul duke ( johnny depp ) and his " attorney " dr . gonzo ( benito del toro ) . these two spend most of the film in a drug-induced stupor , hav…	positive
james cmaeron's breakthrough feature was the first of his films to showcase his obsession with technology and more specfically technology run amok . for those of you who do not know the plot : in 2029 machines have engineered a nuclear for the expressed purpose of wiping out the human race . human survivors are systematically hunted down and destroyed . however , some humans are fighting back led…	positive
it might surprise some to know that joel and ethan coen , who have brought such unabated lunacy to our movie screens as " raising arizona " and " the hudsucker proxy , " made their feature film debut with " blood simple , " a grim and often gruesome tale of revenge , murder , and literally fatal misconceptions in rural texas . it bears some resemblance , story-wise , to the coens' recent " fargo …	positive
kirk douglas is one of those rare american actors who can say more with a simple glance than most can say with pages of dialogue . all he has to do is look at someone with a raised eyebrow , and you instantly know what he's thinking . " detective story " features one of kirk douglas's finest performances . he stars as a new york detective that has his whole world fall apart in one night . the fil…	positive
" a man is not a man without eight taels of gold . " starring sammo hung , sylvia chang ; directed by mabel cheung ; written by cheung and alex law ; cinematography by bill wong eight taels of gold begins as a fish out of water story and at some point becomes a love story involving two people whose past choices prevent the fruition of their love . neither aspect of the movie is entirely successfu…	positive
the summer movie season is always the biggest and brightest season for movies throughout the year . we are introduced to blockbuster hits that are usually trashed by critics , loved by the people , and make tons of money at the box office . this year , the tradition continues with an update on the universal 1932 classic , the mummy . i have always been a sucker for this kind of monster movies , a…	positive
jacques tati's 1953 classic " les vacances de m . hulot " ( also known as " mr . hulot's vacation , " in english ) ought to be the textbook on how to do non ? dialogue comedy in film . the characters hardly ever speak to each other directly , and the film operates on the paper ? thin premise that monsieur hulot , played by tati himself , is awkward and clumsy and generally manages to annoy the ot…	positive
i had lost all faith in pg-13 movies that are intended for teenagers and adults . the last dozen or so that i have seen have all felt incomplete , as if the most crucial scene was deleted in order to obtain a more lucrative rating . however , after seeing the creative frequency last week and now the exciting u-571 , my bias is beginning to go away . both films are as innocuous for younger viewers…	positive
the 1990s produced two brilliant science fiction films . one was _gattaca_ . the other was _the thirteenth floor_ . just as _gattaca_ was overshadowed by the mighty _titanic_ , _the thirteenth floor_ was relegated to obscurity by _the matrix_ . however , _the thirteeth floor_ , though it deals with similar themes , is a much better movie than the frenetic , childish and improbable _matrix_ . a cu…	positive
finding the courage to face life full-on is a difficult task . summoning up the audacity to fall in love is a harder job . if you're a total jerk like melvin udall is , the odds are even more against you . melvin ( jack nicholson ) is a successful romance author who is just the opposite of what you would expect someone in that profession to be . a solitary man hidden away in his new york apartmen…	positive
bruce willis stars as malcolm , an award winning child psychologist who discovers one night that one of his former patients is still suffering from inner demons . the now grown man breaks into his apartment while he and his wife ( olivia williams from rushmore ) are celebrating his award , shoots malcolm in the stomach , then takes his own life . almost nine months later , malcolm discovers cole …	positive
i suppose an argument could be made that toy story is one of those films that didn't need a sequel . beloved by kids and their parents , respected equally by mainstream america and geekish movie buffs , that first movie remains a landmark of recent history , the one that burst open the possibilities of computer animation and demonstrated through wild invention and giddy chutzpah just how complace…	positive
tone alone cannot sustain a film , but it can go a long way . if i can find myself lost in the time and place of a story , it scores immediate style points . when that tone is backed up by an outstanding story and great acting , the effect can be described best by an adjective i do not use lightly : " literary . " what's eating gilbert grape ? is such a film . it's a rich , memorable and stunning…	positive
hollywood has a . 750 batting average with elmore leonard adaptations . last year's touch was ill-conceived and just plain odd but get shorty , jackie brown and now out of sight all were highly entertaining movies . steven soderburgh , master of sex , lies and videotape , now adds crime to his repertoire in this tale of bank robbery , prison , double-crossing , uncut diamonds and , oh yeah , true…	positive
synopsis : rumored to be about a true person , the story of mulan has circulated in oral tradition for over a thousand years , and has inspired operas , literature , and even coinage . ( since 1984 , china has been issuing annual gold and silver coin sets commemorating famous historical figures ; the 1992 set includes mulan . ) in the ballad of mulan ( written in the 5th or 6th century ) , an imp…	positive
if you've ever perused my college comedy diary " another year in the life of a nerd " ( i never run out of cheap plugs ) , you know i didn't get along with my first-semester roommate too well . in fact , during the three-week period between thanksgiving and christmas break , i said a total of four sentences to him . so when i saw in the residence hall cable listings a movie called roommates , i e…	positive
capsule : the director of cure brings a weird and very complex concept to the screen . one viewing will not be enough to understand fully the premise of pulse . the idea is something about ghosts and the internet . the film has an amazing apocalyptic style . , +2 ( -4 to +4 ) perhaps the most disturbing ( and disturbed ? ) filmmaker in the world is kiyoshi kurosawa . his films all seem to have on…	positive
when i first heard that disney's next animated feature was going to be tarzan , i was almost horrified . i was worried that disney was going to make another hercules ( sorry , jerk-ules ) . that effort was too overloaded with comedy ( and the hero was too boastful and pompous to be considered a sympathetic hero ) , and , after viewing it to this day , i find it a disgrace for disney animation . w…	positive
the opening crawl tells us that the galaxy is in turmoil over the taxation of trade routes , and the greedy trade federation has used it's armada of powerful space battleships to blockade the planet naboo . we soon find that the federation plans to invade the planet with an enormous army of warrior robots and force naboo's ruler , the young queen amidala ( natalie portman ) to sign a treaty givin…	positive
in december of 1996 , a little movie called " scream , " was released , became a box-office smash , and resurrected films targeted at teens . first , it was teen slasher movies that were the big fad ( both " scream " movies , " i know what you did last summer , " " urban legend , " etc . ) , but just recently , the popularity has switched over to the teen comedy genre ( a 'la '80s john hughes ) ,…	positive
the last steve martin film i saw , the spanish prisoner , was a very different approach for the comic actor . as a millionaire leading a massive conspiracy in order to rob " a process " from a clueless businessman , martin's character did it all for money . in his most recent movie , bowfinger , martin plays yet another con man except this time he does it to succeed in the film industry . he want…	positive
whenever studio executives try to combine the successful formula of two blockbuster films , the end result is always a mess of a script , acting , directing , and generally a waste of time for any audience with an average iq above 40 . the latest movie morass from hollywood , the crew , appeared equally destined to fail , a strange combination of grumpy old men and goodfellas tossed together with…	positive
along his carreer , mel gibson has collected several successes , not only from an economic point of view but also from an artistic point of view . for all that , i think no one could guess the skills and abilities now disclosed in braveheart . the australian actor decided to produce and direct a film about sir william wallace , a popular scotch hero of the 13th century , where he would also perfo…	positive
renown surrealist director , the 77-year-old frenchman alain resnais ( hiroshima , mon amour/last year at marienbad/m ? lo ) , has created a lighthearted musical played as an homage to britisher dennis potter and his pennies from heaven ( 1978 tv serial , 1981 movie ) and the singing detective ( 1986 ) . the film follows potter's gimmicky style of having the characters jump into lip-synched old o…	positive
in 1987 the stock market crashed , and oliver stone's wall street was released to critical acclaim and packed movie houses . wall street lucked out in its timing ; the recent crash gave the film a resonation it might not of had , and though its kill-or-be-killed approach to business was exaggerated , that very ideology was keyed into the mind set of the quintessential reagan-era businessman . sto…	positive
look back at all the times in your life when there was a fork in the path to the future . some sort of decision had to be made , and , for better or worse , it irrevocably altered the course of your existence . >from time-to-time , everyone thinks about the roads not taken , and how things might have turned out if the choice had been different . perhaps even more dizzying to contemplate is how a …	positive
three things i learned from " being john malkovich " : when getting on the elevator for your first day of work on the 7 1/2th floor of a building , always bring your crowbar ; don't stand in the way of your wife's actualization as a man ; and , whenever entering a portal into the mind of another human being , wear old clothes , because , hey , it's muddy in there . " being john malkovich " is the…	positive
in my reviews i try to make gentle recommendations rather than telling you what to see or what not to see . i realize that we all have different tastes and i cannot predict what my audience will like and what they will dislike . but in the case of american beauty , i must make an exception . if you haven't yet seen it , go see it . now . stop reading this review and head for your local multiplex …	positive
pleasantville' ( 1998 ) taps into hollywood's lack of integrity with subtle messages that can be easily missed ( www . pleasantville . com ) april 2 , 1999 ( friday ) cast : tobey maguire , reese witherspoon , william h . macy , joan allen , j . t . walsh , jeff daniels mpaa rating : pg-13 for sexual content and thematic elements genre : drama in my opinion : in short : it takes a lot of careful …	positive
note : some may consider portions of the following text to be spoilers . be forewarned . east meets west in mulan , the latest installment in disney's parade of annual animated feature films . an odd fusion of ancient asian traditions and disconcerting elements which betray obvious mass-market commercial sensibilities , this confident entry is easily the most engaging and satisfying hollywood ani…	positive
plot : a big-time momma's boy can't seem to leave his mother's crib and make good on the babies that he himself has produced in the world . he visits his kids ( and their mommas ) every now and then , but his main goal in life is . . . well , he doesn't have any goals . then one day , his mother gets an ex-gangsta boyfriend and suddenly he isn't as welcome anymore in his own house . it isn't long…	positive
it is an understood passion and an understood calm . bud white walks into the home of lynn bracken , a prostitute " cut to look like veronica lake . " he's one of l . a . 's finest investigating the murder of fellow cop , and one of the leads takes him to her home . it's understood that he is quiet thunder , a guy who's calm voice is more powerful than his arms . it's understood that she's suppos…	positive
capsule : bleak and point-blank -- just the way it should be . makes its case with cold-blooded precision and intelligence . " serial killer chic " is a relatively new entry to the cultural vocabulary , and one of the more stomach-turning ones . i've never found someone automatically admirable or even interesting because they killed creatively or in great numbers , and because of that i had appre…	positive
you don't have to know poker to like " rounders , " but it might help . that a great deal of this sharp little drama is set in the back rooms of new york's cardshark underground astoundingly doesn't limit its accessibility , even for those who can't tell royal and straight flushes apart . " rounders " ' success , then , is owed to its proficient cast and intriguing portrayal of a world not many v…	positive
melvin van peebles' " sweet sweetback's baadasssss song " was a watershed moment in the history of american cinema and the black movement . it was released less than a decade after the civil rights movement had begun and almost twenty years before the rodney king incident . its violent and highly sexualized revenge tale of a macho black hustler fighting back against white oppression and winning w…	positive
there seem to be two reactions to dark city . you either love it or you are unimpressed . count me as a " love it . " as good as the crow and spawn are , dark city is better . where the former two have a specific comic-book following , the latter is an original work with the potential for broader appeal . it has a similar look to the others , but dark city is much more thoughtful and much less vi…	positive
for the first reel of girls town , you just can't get over lili taylor . is it possible to remain unperturbed that a woman of this age is playing a high school student ? harder still , can you avoid astonishment at how perfect she is in the part ? with the sure , showy expertise of a de niro , taylor imbues unwed mother patti with all the faux fuck-you confidence she can muster . it's a deeply fe…	positive
" the fighting sullivans " contains a major plot development in the last ten minutes that every movie guide has seen fit to give away . there was no dramatic tension for me while watching the film , as i knew exactly what was going to happen . and that's the worst thing that can happen before viewing a movie . because of this , i will tread lightly so i don't ruin it for anyone reading this revie…	positive
big courtroom thrillers have always captivated america . o . j . simpson , tom capano , the menendez brothers . all these names are synonymous to americans and courtrooms . and , of course , courtroom dramas are not a new topic to hollywood . whether it be john grisham's thrilling novels or television's famous dramas , the courtroom has always provided big bucks . so when i rented a civil action …	positive
time bandits , from director terry gilliam , is a very different fantasy action/adventure movie about a group of time-traveling dwarves , led by randall ( david rappaport ) , who have stolen a map of the universe . this map contains time hole , that , if exploited , enable the men to travel back and forth through time . the supreme being of the universe ( ralph richardson ) is the former employer…	positive
it seemed wholly appropriate that at a weekend screening of " the horse whisperer , " the start of the film was delayed some twenty minutes due to " projection difficulties . " robert redford's film version of nicholas evans' best-selling novel was supposed to have been in theaters last december , going head-to-head with " titanic , " but is only now making its much anticipated debut . this ( str…	positive
charlie sheen stars as zane , a radio astronomer who listens for sounds from other lifeforms . when he finally gets one , his boss destroys the tape and fires him . naturally , zane is not ready to give up , and he comes up with an ingenious way to do this himself . he is aided by a young neighborhood kid and they discover that the sound is coming from mexico . so zane goes down there to investig…	positive
field of dreams almost defies description . although it's about baseball , it's not a baseball movie . although the film is extremely spiritual , it's not about religion . and although field of dreams is melodramatic , it's not a tearjerker . to really understand what field of dreams is all about , you have to see it . in the film , kevin costner plays ray kinsella , a baseball fan , '60s berkele…	positive
making a sequel to a widely beloved film is a weighty proposition indeed , especially when the first film is considered by many to be a masterpiece . when it comes to living up to expectations , a filmmaker is almost doomed to some degree of failure . for a sequel to live up to or even surpass the original's greatness is very rare indeed . and whereas " babe : pig in the city " misses equaling th…	positive
let me first say that the conditions that i was forced to watch the matrix under were less than ideal . so i have tried to be as fair as possible considering that my viewing experience was significantly less than ideal . i watched the matrix in a theater that is in serious need of upgrades at the best of times . under no circumstances , should it have ever been allowed to show a big budget specia…	positive
alchemy is steeped in shades of blue . kieslowski's blue , that is . with its examination of death , isolation , character restoration , and recovery from loss , suzanne myers' new independent film echoes the polish director's internationally-acclaimed 1993 release . language aside , the principal difference between the films is that , while kieslowski took great pains to draw us into the main ch…	positive
who would have thought ? jim carrey does drama . when i first saw the advertisement for the truman show , i thought , " what a hilarious idea for a movie ! " however , it was an even better premise for a drama . the truman show takes us into a world that revolves around one man . that man is truman burbank ( jim carrey ) . truman has no clue what is really going on in his world and frankly , cris…	positive
capsule : this is a harrowing look at a rarely dramatized chapter of wwii , life in a japanese prison camp . to end all wars is a moving film about the struggle of prisoners to retain their humanity and their dignity . the somewhat religious interpretation may not be to everyone's taste . , +3 ( -4 to +4 ) more than any other people the japanese seem capable of acting with one goal and not lettin…	positive
another 'independent film' , this comedy , which was brought by miramax for $5 million , is good fun . favreau and vaughn ( the lost world : jurassic park , 1997 ) play mike and trent , two everyday 20somethings on the lookout for women . the film just basically follows their plight on the lookout for lurve , and along the way we get to meet some of their friends , see their attempts at chatting …	positive
a frequent error is the categorization of a terrorist as a soldier or a common criminal . a soldier commits acts of violence sanctioned by one nation-state against another . a common criminal commits acts of violence for personal gain . a terrorist employs random violence as a means to a political end . if the target nation does not affect the desired change in policy , the violence continues . i…	positive
very few people would be unaware of beavis & butt-head ( both created and narrated by mike judge ) . they are the two animated mtv characters who have the most annoying laughter know to human kind . you may have seen them on their television program , as they snigger and make lude remarks about women , anything related to sex , and the music film clips that they watch . in beavis & butt-head do a…	positive
let me start off by saying that leading up to the release of the latest bond film , i really wasn't looking forward to it as much as i have with some of the previous films . i'm not sure if it was the fairly lackluster trailers or the ever-present dread that the next film will fall back into the miserable ways of the timothy dalton years . i'm happy to report that any doubts were erased after abo…	positive
seen september 5 , 1998 at 10 p . m . at the sony nickelodeon theaters ( boston , ma ) , theater #2 , with matt perreault for free using my sony/loews critic's pass . [theater rating : * * 1/2 : okay seats , sound , and picture] modern society is now inundated with more sex and sexuality than it ever has been before , from teenage sitcoms to nc-17-rated films about fetishes . the biggest debate o…	positive
the characters in " palmetto " collectively sweat enough to fill lake erie , and it's just the right way to capture the film's ripe atmosphere of sensuality , tension and even farce . this humid florida-set thriller nurtures a modestly absurd edginess that often winks at itself , which is very much a good thing since the actors and director are in on the joke . as far as set-up is concerned , the…	positive
" you've got mail " is the very definition of a " cute " movie . it's got cute stars , a cute story-line , and even cute pets . despite this over-whelming cuteness ( or maybe because of it ) , i loved " you've got mail " . i know , i know . i'm supposed to be a film critic . i'm not supposed to love transparent and formula pictures like this . but darn it , somewhere along the way , " you've got …	positive
with the sudden liberal emergence of personal privacy abounding in the news lately , what with that whole clinton thing going on ( you know , 100 million bucks to discover the president got boinked by an intern - oh , please , government , waste my taxes just a bit more , would you ? ) , it's about time tony scott helmed the newest action pic disguised as an important if not slightly ignorant soc…	positive
mary norton's children's book series , the borrowers , has been made into several below-average television movies . so , i wasn't too enthused as i entered the theater for the big-screen debut of the minute clan . but i was in for a shock , the borrowers is actually a thoroughly delightful movie with plenty of good laughs and even some decent special effects . the lender family is being thrown ou…	positive
touchstone pictures and spyglass entertainment presents a birnbaum / barber production in association with a jackie chan films limited production jackie chan owen wilson " shanghai noon " lucy liu music by randy edelman co producers ned dowd jules daly executive producer jackie chan willie chan and solon so produced by roger birnbaum gary barber and jonathan glickman written by alfred gough & mil…	positive
the reunion film is not an original idea in any way , shape , or form . it's been done throughout film history over and over again , and has become one of the many sub-genres , like the prep school sub-genre , the angst-filled teen sub-genre , and the slasher sub-genre . what makes " peter's friends " so remarkable is not how it doesn't follow the rules of this sub-genre , but how it follows it s…	positive
once upon a time a solitary ogre named shrek ( mike myers ) was really annoyed to discover that his swamp had been invaded by three blind mice , seven dwarves and all the other fairy tale characters in the land , banished from their home by lord farquaad ( john lithgow ) . unwittingly befriended by a non-stop talking donkey ( eddie murphy ) , shrek travels to dulloc to speak with farquaad , where…	positive
some movies have such an impact that they linger in your mind long after the credits have rolled , making you think carefully and recollect on what you have just seen . i finished mike figgis' " leaving las vegas " hours ago , and it is still as haunting as when i hit rewind on the vcr . alot of people refer to this film as " that flick where nick cage plays that alcoholic dude " . " leaving las …	positive
`run lola run' , a german import that gained a stellar reputation at the sundance film festival , is a dazzling and kinetic film that deals with the subjects of fate and chance . for a berserk and retroactive 81 minutes of non-stop movement , we follow a fiery-haired heroine named lola ( franka potente ) as she sprints to save her boyfriend from the clutches of drug dealers . lola has roughly twe…	positive
in " the sweet hereafter , " writer/director atom egoyan takes us beyond the tragedy of death into the tragedy of living . he shows us how it isn't dying that hurts , but rather the pain of living in the hereafter of death , and dealing with the loss and grief that it brings . on a cold winter day in a small , isolated town in british columbia , a school bus full of children slides off the highwa…	positive
when i first heard about scream in 1996 , i was told that it was a spoof of horror movies . from the master of the horror himself , wes craven , it ridiculed the cliches of the genre by overemphasizing them , by making the teenagers do what they know they're not supposed to do when a serial killer is stalking them ( don't run up the stairs when you can easily go out the front door , never say " i…	positive
in present day hanoi , three sisters reflect on their parents' relationship while trying to define their own in writer/director tran anh hung's ( " the scent of green papaya " ) " the vertical ray of the sun . " youngest sister lien ( tran nu yen-khe ) greets the day with hai ( ngo quanq hai ) , the only brother whom she rooms and relentlessly flirts with . their morning ritual of tai chi and lou…	positive
star wars : episode i - the phantom menace review a review by jamey hughton stars ) starring-liam neeson , ewan mcgregor , natalie portman and jake lloyd director-george lucas rated g with all the hype that star wars : episode 1- the phantom menace has been receiving , it seems almost impossible to avoid interest in seeing the film . the movie is easily the most anticipated motion picture ever , …	positive
bob the happy bastard's quickie review : i must admit , no doubt's single " new " is quite catchy . it was bouncy and energetic enough to get me to go see this new film from director doug limon , the man who had brought us the humorous swingers a little while back . the result ? a movie that's just as good as that song , really . it follows the lives of several individuals over the course of one …	positive
while watching " shallow grave , " i found myself periodically noticing thematic similarities to the coens' " blood simple . " both are good films in which several characters , none of whom are the most conscientious to have walked the earth but still are not really evil , indulge in an act of deception that soon necessitates more serious crimes . the body count rises , and before long seemingly …	positive
since most movies about slavery shield us from the true horrors of what they're portraying , it's fitting to say that " beloved " come as a real shock as a film . it's confusing , bizarre , and as tough a film to watch as any film i've seen all year , and that's not necessarily because of the three-hour running time . " beloved " is challenging to watch , filled with tough and powerful poetry tha…	positive
usually a movie is about something more than a soiled rug , but not the big lebowski . the new offering from the creators of 1996's critical hit fargo , is to say the least , wildly entertaining . originality has always been a strong trait in the coen brother's movies , and the big lebowski is insanely original . it begins oddly enough when jeff " the dude " lebowski ( jeff bridges ) is mistaken …	positive
with the opening scene of a young couple in a van pulling up , loading their guns , kissing each other and uttering what sounds like " rock and roll ! " ( actually , it's " lock and load " ) , you can't help thinking tarantino . and of course with its storyline of a crazy girl and boy in love who turn to violent bank robbery , the film unapologetically takes its place alongside all those other fi…	positive
it's not often that i laugh so hard at a movie that my head hurts . but that's just what happened to me at uhf , weird al yankovic's big screen debut . uhf is a television parody a la airplane , and like airplane , the movie is extraordinarily stupid . but it's dumb in the best way a movie can be dumb : it's so silly and outrageous it's hilarious . the movie stars weird al as george newman , a wo…	positive
it's hard not to recommend " the others . " the supernatural thriller , written and directed by alejandro amen ? bar ( " open your eyes " ) , adroitly establishes and maintains a low-key atmosphere of menace . the cinematography , by javier aguirresarobe , is as good as i have ever seen and nicole kidman gives another in her growing body of fine performances . but the pacing of the story moves fr…	positive
" a private matter " is based on the true story of sherri finkbine and the events in her life during the 1960s . after becoming pregnant ( for the fifth time ) she learns that some tranquilizers she had taken have seriously deformed her unborn child . she and her husband decide , with the help of her doctor , to have an abortion . but this is the 1960s , and abortion is illegal . her doctor has m…	positive
director jan de bont certainly knows how to make top quality action films . you need look no further than die hard ( he was director of photography ) , speed and last years twister for examples of his hi- octane , edge of your seat thrill prowess . speed 2 is no exception . this time , the action takes place on a huge cruise liner , on which sandra bullock and jason patrick are trying to develop …	positive
after indecent proposal and up close and personal , redford was wise to direct himself in a picture at last . redford may look great on-screen , but over the past few years , he's proven himself a bigger talent behind the camera . ordinary people is one of the best films of the nineteen-eighties , and it was the first picture he helmed . while the milagro beanfield war was only occasionally succe…	positive
sam ( matthew broderick ) is an astronomer in a small american town and engaged to teacher linda ( kelly preston ) . he is head over heels in love and lindas sudden departure to new york city to live with her new lover anton ( tch ? ky karyo ) comes as a complete surprise to him . but as we all know love is blind and so sam leaves for new york as well to win her back . he moves into an abandoned …	positive
copyright 1996 graeme huggan carry on henry is all about henry viii and his eight wives ! sid james plays henry , who no sooner has the film started , is getting rid of his present queen and hopes to find another one soon . as part of his alliance with france , he requests the hand-in-marriage to the queen of normandy ( joan sims ) . she comes to england in the hope of marrying henry but when he …	positive
this " dumb " cowboy blondie who thinks he is a `darn' good loverboy , decides to leave his dusty ol' town somewhere in texas and go to new york . he puts on his beloved cowboy attire and off he hops on the next new york coach . when he arrives to new york , he immediately sets out to play mr playboy thinking he is the best `darn' `stud' in the whol'o' new york city . obviously he fails . he meet…	positive
playwright tom stoppard and screenwriter marc norman took on an astonishingly difficult task : they wanted to write a script about william shakespeare that parallels shakespeare's works . they also wanted to poke fun at the way all of us envision shakespeare : i mean , really , who doesn't think of shakespeare as a guy seething with so much passion that he can barely write a play without explodin…	positive
titantic , writer and director james cameron's much anticipated and sometimes ridiculed $200 , 000 , 000 epic , arrives shortly into the theaters so the question naturally arises , whether the film is worth it ? as a business proposition , it seems hard to see how it can ever break even , but as a movie it is nothing short of wonderful . if you've already neatly categorized it as yet another disa…	positive
the sweet hereafter could serve as a textbook example of the difference between television movies and " real " movies . consider for a moment what a television producer would do with a book that features a fatal school bus accident and a lawyer out to sign up the bereaved -- lots of hot sensationalism interrupted with breaks to sell beer and toothpaste . top-flight writer and director atom egoyan…	positive
( warning to those who have not seen seven : this review contains some spoiler information . ) seven is a powerful , fully-realized film on the level of the silence of the lambs . it is a disturbing film that accomplishes its biggest of goals--it occupies the viewers mind long after the closing credits have rolled . while this film is not for the squeamish , there is no denying that seven demands…	positive
modern audiences are more likely to be familiar with les misirables from the pop-broadway musical rather than victor hugo's original tome . adapted several times for the cinema , this latest effort does a superb job of translating the characters , story , and heart of the novel to the screen . liam neeson stars as jean valjean . as a young man , valjean stole some bread to satisfy his hunger . . …	positive
i was born in 1970 , which makes me barely old enough to remember bell buttons , 8 tracks and disco . however , since i was 17 years old i've seen more than my share of adult films . i mention this only because i thinks its important to state up front that i'm not against pornogrpahy . i've seen enough of these films to know the range of content and quality available . director paul thomas anders…	positive
i remember making a pact , right after `patch adams' , to not be easily be suckered by movies dripping with sentimentality . but darn it , `music of the heart' is just layered with feel-good material and bright characterizations . it's hard to dislike a movie that uses such skill with it's manipulation . in addition , it's also a terrific family film . this is the true story of violin teacher rob…	positive
vannesa kensington : `austin , do you smoke after sex ? ' austin powers : `i don't know baby , i've never looked ! ' and so begins our journey into the most anticipated sequel of the summer season . austin powers 2 , the sequel to the sleeper hit of 1997 , is filled to the brim with uproarious sight gags and lurid toilet jokes that will make you keel over with hilarity . the mind of mike myers is…	positive
the premise of the new teen-targeted horror film `final destination' causes a recollection of a memorable `simpsons' halloween episode . after attempting to repair a malfunctioning toaster , lovably ignorant patriarch homer realizes he has created a portable time-machine . after a trek into the cretaceous period , homer observes that any minor alteration made there will erupt into a starling chai…	positive
it is easy to see why the late stanley kubrick believed steven spielberg would be the perfect director for his a . i . artificial intelligence , just as it is understandable why spielberg was attracted to the material . for here we have another lost boy trying to find his way home , an outcast seeking family , themes very familiar from most of spielberg's body of work from sugarland express to cl…	positive
here's a word analogy : amistad is to the lost world as schindler's list is to jurassic park . in 1993 , after steven spielberg made the monster dino hit , many critics described schindler's list as the director's " penance " ( as if there was a need for him to apologize for making a crowd-pleasing blockbuster ) . now , after a three-year layoff , spielberg is back with a vengeance . once again ,…	positive
you know you're in for a truly different cinematic experience the moment you realize steve buscemi has been cast as the movie in question's most normal character . such is the case with " the big lebowski , " joel and ethan coen's first venture since their " fargo " nabbed nationwide acclaim and a mantlepiece of academy award nods . there's no need to fear that the coens suffered creative burnout…	positive
a couple of months ago , when i first downloaded the face/off trailer from the net , my initial reaction was a fourteen carrot gold 'yawn' . followed swiftly by a press of my computers delete key , not wanting to waste six or seven megabytes of precious space on this piss-poor trailer . then i started reading the first wave of reviews from the u . s . . . . . unique . . . excellent . . . . must-s…	positive
those print and television ads trumpeting that " 'grease' is still the word " are right on the money . to celebrate its 20th anniversary , this quintessential movie musical is getting the royal treatment reserved for classics like " star wars " -- a well-deserved , red-carpet rerelease . that's fantastic , especially when considering of all the classic characters and scenes the film has served up…	positive
the party is one of those classic slapstick comedies that will leave you , at times , cracking up . the film takes place , for the most part , in real-time during an exclusive evening party that is attended only by the biggest names in hollywood . hrundi v . bakshi , played very well by peter sellers , is a struggling actor who just came to america from his homeland , india . hrundi tries out his…	positive
once again , the battle is dreamworks versus disney : earlier this year , the mammoth companies fought to the death with their end-of-the-world asteroid flicks , deep impact and armageddon . here we are now , just a few months later , and they're at it again with dueling bug movies , antz and a bug's life . what i find so astonishing is that both pairs of movies are so inherently similar in both …	positive
eight years after its release , disney has decided to re-release the little mermaid theatrically for 17 days ( and 17 long nights ) only . coincidentally , it was reintroduced to theaters the same day fox's animated film anastasia was released . you know disney , they can't deal with the threat of any other studio getting even a small piece of the crust of the kiddie entertainment pie , so when s…	positive
in a flashback , the teenage girl in the eccentric family in the canadian film , the hanging garden , tells her senile grandmother that she is going to a school dance . horrified , the grandmother wants to know if her granddaughter knows " the rule of 6 . " if you don't break off a kiss by the count of 6 , then you committed a sin with the boy . and most of all , the grandmother wants to know if …	positive
( dimension films , " scream 2 " 's distributor , has asked press to say extremely little -- if anything -- about the film's twisty plot . that's no easy task considering the wit that deserves to be mentioned here , but i will do my best to be vague ( now , there's a first ) . ) " the first one was [good] , but all the rest sucked , " said a cinematically-savvy teen in last winter's wes craven th…	positive
edward zwick's " the siege " raises more questions than it can convincingly answer or even clearly articulate . its subject is the rising threat of terrorism in american cities . denzel washington is anthony " hub " hubbard , who runs the fbi's anti-terrorism task force in new york . his investigation into arab terrorist cells intensifies when suicide bombers take out a busload of people . hub fo…	positive
a movie that's been as highly built up as the truman show , with reviews boasting , " the film of the decade ! " and " a breakthrough ! " can only be leading up to letdown . that's no doubt -- it seems any movie with critical acclaim makes you think you're going in for the ride of your life , that you'll end up changed on the other side , and you come out of the theater going , " eh . . . * that'…	positive
go's is a gloriously slick hip machine . director liman ( who also photographed go ) and screenwriter august celebrate the drug/rave scene in l . a . , preferring to take ( comedic ) snapshots of troubled youth rather than critique them . after more than ninety minutes of pill-popping , tantric sex , car chases , and attempted murder , go even has a happy ending . this is the sort of film that gi…	positive
what's shocking about " carlito's way " is how good it is . having gotten a bit of a bad rap for not being a big box office hit like pacino's previous film , " scent of a woman , " and not having as strong a performance as he did in that one ( he had just won an oscar ) , " carlito's way " was destined for underrated heaven . that's what it is : an underrated gem of a movie . and what a shame bec…	positive
life is beautiful is a rare treat : a lighthearted comedy that tackles a very serious subject without committing the sins of being disrespectful , or , even worse , humorless . it combines a charming romance with a dash of farce , stirs in a little poignancy , and ends up a very enjoyable movie . it's an italian film , but don't let that discourage you . subtitle-phobes will be missing a wonderfu…	positive
you've probably heard the one about the priest and the rabbi , but never with the same dosage of featherweight charm that is sprinkled over `keeping the faith' . it's a fluffy comedy , thoroughly glazed with a sense of innocuous innocence and good cheer , regarding two moral topics -- love and religion -- and how a romantic triangle causes the two to collide head-on . as youngsters , brian finn ,…	positive
naturally , at the core of leon gast's " when we were kings " is the fight itself , for what a fight it was . thanks to the business savvy of don king , an ageing muhammad ali was pitted against the formidable hulk of heavyweight champion george foreman . fans were treated to an 8 round battle of endurance and strategy , as much as brute strength , that immediately entered boxing lore . with the …	positive
kolya is one of the richest films i've seen in some time . zdenek sverak plays a confirmed old bachelor ( who's likely to remain so ) , who finds his life as a czech cellist increasingly impacted by the five-year old boy that he's taking care of . though it ends rather abruptly-- and i'm whining , 'cause i wanted to spend more time with these characters-- the acting , writing , and production val…	positive
anna and the king strides onto the screen in full regalia , wearing a brilliant suit of sumptuous landscapes , deep , vibrant colors and an epic storyline . it's true beauty comes from it's subtle ruminations on the politics of power , whether it's between governments , or the interplay between a man and a woman . anna ( jodie foster ) is a widowed british schoolteacher with a touch of wanderlust…	positive
while screen adaptations of john irving's novels have been disappointingly uneven , the films have all shared one particular strength : key casting . who can forget john lithgow as roberta muldoon , the transsexual quarterback of " the world according to garp , " or nastassja kinski as susie the bear in " the hotel new hampshire " ? a lot of good casting decisions have gone into the making of " t…	positive
scream 2 has a titillating little scene that lays down the unwritten law of horror movie sequels quite well . during a film-class discussion , windsor college students articulate what these inevitable laws are , and why sequels never live up to the originals . a few rare exceptions are noted , but they left out one . . . scream 2 ! 1996's surprise horror blockbuster scream became an instant hit a…	positive
devotees of robert a . heinlein , be forewarned : paul verhoeven's starship troopers is less an adaptation of heinlein's novel than it is a literary satire . the author's jingo-all-the-way militarism and his tendency to create plastic characters with plastic conflicts had me expecting a soulless , faceless parade of carnage from the film version . and i suppose that's exactly what verhoeven deliv…	positive
no , it is not a bad film , in fact it is so good in achieving its = purpose , i actually wished for the film to end itself quickly . event = horizon is not your run-of-the-mill sci-fi film , i'm sure many who have = watched this will agree with me . it is not even original in that sense , = and it does borrow heavily from films like alien , hellraiser and even = blade runner . the magic of this …	positive
the " italian hitchcock " and acknowledged master of the giallo murder-mystery dario argento again offers us a fascinating turn on the formula in pheneomena . this time the twist comes in the form of jennifer corvino ( jennifer connelly ) , a bright teenager with gift for telepathically communicating with insects . sent to a girls boarding school in switzerland , she soon learns of a series of bi…	positive
film adaptation of hunter s . thompson's infamous semi-autobiographical hallucinogen-fueled book of the same title . director terry gilliam of twelve monkeys ( 8/10 ) and brazil ( 7/10 ) fame , took over the helm of this project after fellow director alex cox ( sid and nancy ( 7 . 5/10 ) ) " apparently alienated everyone associated with the movie " , according to gilliam . plot : writer thompson …	positive
what is freedom ? how does one determine who is free ? in 1839 , those questions were more difficult to answer then they are now . yet , the mistakes of our forefathers must be examined in order to rectify current situations . that is , in essence , what steven spielberg's gripping drama " amistad " is about . through its various dramas , spielberg presents a case about a group of africans , who …	positive
your friends and neighbors is a rather bizarre film about 6 people , who hop in and out of bed with each other . written and directed by neil labute , who's first film , " in the company of men " was simply marvelous , disappoints a bit here with this one . the story involves two couples ( ben stiller & catherine keener and aaron eckhart & amy brenneman ) , an artist assistant ( nastassja kinski …	positive
i love this movie , and i've just seen for the umptenth time . unfortunately , it is also completly unknown and very few have seen it . it's my mission in life to spread the word : see this movie ! fred , george , doug and howie are reaching middleage . three of them have a wife , kids and a house in the suburb with a mortgage to pay . only fred is still a bachelor . together they take the local …	positive
i remember seeing the trailer of the black cauldron on the pinocchio video . it really scared me , and i didn't want to go see it . however , after i heard about how wonderful it was , i wanted to see it . i didn't get a chance to do so , until now . the film , disney's 25th animated feature , opens with a menacing shot of a great black cauldron unshrouded by mist as a narrator begins to tell the…	positive
quiz show , an almost perfectly accurate true story , is based upon the events of the popular television show of the mid-50's , " twenty-one " . on this trivial game show , contestants were placed in isolation booths and then answered questions corresponding to a category of their choice , on which they wagered an amount of points on . the game went on until a player reached twenty one points on …	positive
is jimmy stewart the greatest actor of all-time ? it's quite possible . his career spanned over 40 years , and he acted in more movies than most actors ever could . yet , when he is talked about in the media , he is generally thought of as an actor who played one type of role : the nice guy . and that's really a shame . " the naked spur " features jimmy stewart in a role completely different than…	positive
every once in a while you see a film that is so effective in delivering the goods that it is easy to forget , and forgive , its glaring imperfections . such is the case with ? good will hunting ? , a subtle character study about a socially inept mathematics genius who struggles to find his path in life . despite some serious character problems , this is still a very good film . you probably know …	positive
men in black is an explosive mix of science fiction , action , and comedy that hits the target in every possible way . although another alien movie , men in black succeeds in every way that independence day didn't , and towers above many other movies of its type . the brilliant acting , especially by tommy lee jones as agent kay , is also as good as it gets . director barry sonnenfeld , who was b…	positive
ralph fiennes is carving out a nice niche for himself in the genre of period piece romances . for his followup to the academy-beloved the english patient , he has once again turned to a love story , this time directed by accomplished australian film maker gillian armstrong ( little women ) . despite some obvious overplotting , oscar and lucinda is a mostly effective and often affecting motion pic…	positive
in october of 1962 the united states found itself on the brink of nuclear holocaust when u2 spy plane fly-overs of cuba revealed that the soviet union was actively deploying and installing medium range ballistic missiles 90 miles from the us . president john kennedy ( bruce greenwood ) and his staff must face this major threat to world peace and stop soviet expansionism in director roger donaldso…	positive
true faith and its expression through organized religion is a difficult subject for a motion picture to tackle head-on , which is probably why so few of them do it . even the most religious directors - like martin scorsese or ingmar bergman - usually address issues of faith in implicit rather than explicit religious terms . so it's not hard to see why it took robert duvall fifteen years to get " …	positive
when a someone journeys to the theater to see a comedy , he always risks having to sit through inanity such as what we recently saw in films like edtv and office space . it really is too bad that comedies are so hit- and-miss , because when a moviegoer goes in a theater expecting to be amused , it really is a shame when the alleged comedy fails to deliver . but weep not , dear readers , because t…	positive
almost a full decade before steven spielberg's saving private ryan asked whether a film could be both " anti war " and " pro-soldier " , john irvin's hamburger hill proved it could . lost in the inundation of critical acclaim that greeted oliver stone's platoon , this excellent film was dismissed as " too militaristic " . it's hard to understand exactly why---unless irvin , in assembling his motl…	positive
in these days of overlong movies ( meet joe black , the thin red line , the mask of zorro ) it is a shame that films like waking ned devine can't be longer than a paltry 90 minutes . this is just a cute movie , even through its mildly risque subject matter . old friends jackie ( bannen ) and michael ( kelley ) try to find the lottery winner ( they deduce must live in their dinky town of about 60 …	positive
dark city is such a rare treat : it ? s a stunning , hyperkinetic vision of a place where our reality is fused with noir , science fiction and the darkest nights in manhattan and london . to boot , it is accompanied by an intense , well written and thoughtful story . movies of this caliber and idea aren ? t made too often , and it ? s unfortunate that i waited this long to see it . alex proyas , …	positive
anyone who saw alan rickman's finely-realized performances in truly madly deeply and sense and sensibility will be unsurprised that the actor-turned-director is a bit of a poet at heart . however , for those who recall him only as the maniacal villain of die hard and robin hood : prince of thieves , this recognition may be something of a shock . nevertheless , " poetic " is an excellent term to d…	positive
i want to correct what i wrote last year in my retrospective of david lean's war picture . i still think that " the bridge on the river kwai " doesn't deserve being the number 13 in the american film institute's list of the 100 greatest american movies . and i think that " 12 angry men " , " witness for the prosecution " and " paths of glory " would have been better choices for the oscar for the …	positive
recently i read 4 reviews of pleasantville-one from entertainment weekly , one from a newsgroup , and two from different online resources . each review compared this film to the truman show . why ? the only reason people compared pleasantville to truman is due to the fact that their lives are on television . other than that , the two movies are completely different from each other . reviewers see…	positive
note : some may consider portions of the following text to be spoilers . be forewarned . the teaser trailers for my best friend's wedding scarsely gave reason for hope - it looked like the sort of goofy , light-hearted comedy than might put julia roberts back in the limelight , but little more ; i'd frankly rarely seen a trailer place such an emphasis on people falling over for laughs so often . …	positive
robocop is an intelligent science fiction thriller and social satire , one with class and style . the film , set in old detroit in the year 1991 , stars peter weller as murphy , a lieutenant on the city's police force . 1991's detroit suffers from rampant crime and a police department run by a private contractor ( security concepts inc . ) whose employees ( the cops ) are threatening to strike . …	positive
probably the most popular and praised film of all time , turned out to be a primitive and predictable costume drama with a dose of social criticism . everyone knows about the greatest and most famous shipping disaster of all time . and the actual catastrophe is masterfully crafted by director james cameron , combining visual -and sound effects , he re-creates the frightening atmosphere of the sin…	positive
cinema has been around for about a hundred years now . ? it's not my job to recap this century every time i talk about a new film , but i'd like to think that i'm beginning to understand the art more as i watch more films from before my time . recently , i've seen the films of hitchcock , capra , fellini , godard , kurosawa , chaplin , lang , and many others . ? those men were talented artists , …	positive
it's no secret in the motion picture industry that the relationship between a script and the actors involved often makes or breaks a movie at the box office . a poorly-written script can be bested by a superb acting corps , and a well-written piece can be mangled by a group of amateurs . in directing his latest action-comedy , director brett ratner ( money talks ) takes a relatively mediocre piec…	positive
when andy leaves for cowboy camp , his mother holds a yard sale and scrounges in his room for old toys . one of these toys is wheezy , a penguin with a broken squeaker . woody ( tom hanks ) saddles up andy's dog and rides out into the yard to rescue wheezy . woody succeeds in his mission , but doesn't make it back to the house before al , the unscrupulous owner of al's toy barn , recognizes woody…	positive
david lynch's " blue velvet " begins and ends with colorful , bright shots of flowers and happy americans mowing their lawns in a seemingly perfect american town . however , what lies inside this nominally safe atmosphere is a " strange world " of drug dealers , sadists , and murderers . the opening and closing shots are a wonderful contrast to the rest of the gloomy , disturbing film . they show…	positive
if chris farley had strapped some fake mutton-chop sideburns to each side of his head , spoken with a thick irish accent , and tried his damnedest to play it straight , he wouldn't have been nearly as funny as brendan gleeson in " i went down . " gleeson , who's not dissimilar to the late " saturday night live " alumnus in terms of physical attributes , plays a character named bunny kelly in this…	positive
" you leave little notes on my pillow . i told you a million times i can't stand little notes on my pillow . 'we are all out of corn flakes - f . u . ' it took me three hours to figure out that 'f . u . ' was felix unger . " --- a frustrated oscar madison ( walter matthau ) running down a list of his complaints against his roommate felix unger ( jack lemmon ) , in the odd couple . the classic nei…	positive
ingredients : lost parrot trying to get home , friends synopsis : a russian janitor named misha ( tony shalhoub ) discovers a little old parrot languishing in the basement of a science research facility . " paulie the talking parrot " ( the voice of jay mohr ) soon regales misha with his life story . as a young bird paulie is raised by marie ( hallie kate eisenberg ) , a little girl with a speech…	positive
tempe mills cinema , az--this movie had us in non-stop stitches from beginning to end . all those promotional clips that have been on tv for the past month came from the first five minutes of the movie . if you thought they were funny , see the rest of the movie . it's hilarious . how does one go about making a movie about a couple guys whose only claim to fame is synchronized head-bopping on snl…	positive
there is nothing like american history x in theaters or on video . no other feature film takes such a cold hard look at the lure , the culture , and the brotherhood of white supremacy . nice guy ed norton jr . ( who sang in everyone says i love you ) plays derek , a twenty-year old skinhead . dad's subtle racism grew large in derek , after gang members killed his father . dad was fighting a fire …	positive
john von neumann , progenitor of the computer age and critically important mathematician on the manhattan project , pointed out long ago that there is a great way to explore the cosmos , even without recourse to faster-than light travel . you send out self-replicating robot ships which explore and radio back information . it may take decades , centuries , or millennia , but it can be done with ac…	positive
as the small boats rock slowly toward the shore at omaha beach normandy on d-day , the weary , seasick soldiers take a deep breath and open the large protective shield at the back of the boat . they are unaware of exactly what is going to happen . one man kisses the crucifix that hangs around his neck . as the flap falls , the battle begins . they are trapped like rats in a cage and proceed to be…	positive
" the faculty , " the heavily-hyped and advertised sci-fi/horror film that has teamed up director robert rodriguez ( 1995's " desperado " and 1996's " from dusk till dawn " ) and screenwriter kevin williamson ( 1996's " scream " and 1997's " scream 2 " ) , is being called a cross between " invasion of the body snatchers " and " the breakfast club , " and i don't think i could describe it any bett…	positive
the central focus of michael winterbottom's " welcome to sarajevo " is sarajevo itself , the city under siege , and its different effect on the characters unfortunate enough to be stuck there . it proves the backdrop for a stunningly realized story which refreshingly strays from mythic portents ( " platoon " ) , racial tumultuosness ( the risible " the walking dead " ) or a tinge of schmaltziness…	positive
after the average mouse hunt , the silly small soldiers and the entertaining antz , dreamworks try again with the children's film market with this stunning adaptation of the moses story . as the film warns us at the beginning , it's not the full story , and some liberties have been taken , but generally this the bible story we all know and love , featuring burning bushes , the plagues and the par…	positive
i have seen several ( but not that many ) woody allen movies . i didn't particulary like radio days , the purple rose of cairo , play it again , sam . i quite enjoyed manhatten murder mystery and everything . . . sex , and i loved might aphrodite . however i found bullets over broadway to be a snoozing bore . and bullets got some very raving reviews , but i didn't think i'd like . but i finally s…	positive
fritz lang's first american film since leaving nazi germany , is an eye-opener about a lynch mob in a small town . joe wilson ( spencer tracy ) is a regular joe , a hard-working stiff , a decent guy , who is living with his two brothers , tom ( walcott ) and charlie ( albertson ) , in chicago . he is engaged to katherine grant ( sylvia sidney ) , but can't save up enough money to marry her . she …	positive
veteran actor clint eastwood has never looked as grizzled as he does in true crime , his latest directorial effort . when steve everett ( his newest character ) gets angry at someone , he glares them down with those famous dirty harry eyes , furrows his brow and frowns like a grizzly bear who's just lost his cubs . eastwood has played some particularly despicable characters in his time , but ever…	positive
those of you who frequently read my reviews are not likely to be surprised by the fact that i have not read victor hugo's novel les miserables . i don't know if a lot of people have , though i imagine many are familiar with the popular musical based on the novel . i haven't even seen that . going into this film , i had almost no knowledge of the story or its characters ( i even expected the film …	positive
this is a stagy film adapted from roger rueff's play " hospitality suite . ''its about three travelling salesmen attending an industrial convention , whose chicago company has sent them to wichita , where the company has paid all their expenses for them to rent a hospitality suite on the 16th floor of the hotel , where they aim to score a substantial account from the big kahuna , someone named di…	positive
the coen brothers are back again , this time with homer's " odyssey " as the backdrop in their tale of three fugitives from a mississippi chain gang who trek across the south to find a secret treasure in " o brother , where art thou ? " right for the beginning of " o brother " the coens grab your attention with a chain gang of prison inmates breaking rocks along the road in unison to a work song …	positive
contact ( pg ) there's a moment late in robert zemeckis's contact where i was reminded of why i started writing movie reviews in the first place . we see a scientist , dressed in a silvery space suit , walking tentatively across a narrow walkway leading inside a compact , spherical space pod , unaware of what awaits when the ball literally drops . anticipation , excitement , anxiety , fear--the a…	positive
satirical films usually fall into one of two categories : 1 ) long-term satire where everything , including the jokes , is somehow related on a large scale ( i . e . " dr . strangelove " ; 2 ) situation satire in which the comedy and themes are derived moment by moment and scene by scene ( i . e . " men in black " ) . what's unique about " wag the dog " is that it doesn't necessarily fit either o…	positive
after sixteen years francis ford copolla has again returned to his favorite project , making the third installment in the godfather-trilogy . this new film has been underrated for no reason . it is as intellectual and majestically made as copolla's pervious films . it is also more psychological , pessimistic and more tragic than the first two . the only regret is the unconvincing performance by t…	positive
bruce willis is a type-casted actor . in die hard , he played john mcclaine , a rough and tough chicago cop who gets caught in the wrong place at the wrong time . again , in pulp fiction , as butch coolidge , an over-the-hill boxer , he steps on the wrong guys toes . in luc besson's the fifth element , willis plays korben dallas , a new york cabby who takes in the wrong passenger at the worst pos…	positive
there must be some unwritten rule that states , one gets enlightenment not in the way one expects to get enlightenment but in the commitment given to seeking wisdom , even if it is a foolish road one is on and it seems to be leading nowhere . in the exotic morocco of 1972 , a 25-year-old english hippie mother , julia ( winslet ) , of two sweet young girls , the 6-year-old lucy ( carrie ) and the …	positive
did claus von bulow try to kill his wife sunny in their newport mansion ? that is the question reversal of fortune asks you to consider as it opens in a hospital ward , with a comatose sunny von bulow . she is the main narrator of the film , in a narrative trick that was extraordinarily risky for schroeder . the dramatic trick works , as sunny von bulow narrates a compelling story of murder , sex…	positive
driving miss daisy takes its sweet time to tell a small , intimate story . it's a quiet film , a slow film , a deliberate film . but if you're patient with it , the movie offers innumerable rewards , such as a pair of self-assured performances by morgan freeman and jessica tandy . driving miss daisy is based on alfred uhry's pulitzer-prize winning play of the same name , which first opened in new…	positive
when people are talking about good old times , they actually want to make some bad times look better . nice example of such behaviour is contemporary attitude of popular media towards the 1970s . for new generations , superseventies are the lost golden age of chic fashion , cult tv shows and sexual freedom unchecked by aids . for people who actually had to live in that period , it was the gloomy …	positive
note : ordinarily , moviereviews . org will not give away any critical plot points of a film that could be interpreted as " spoilers . " however , being that music of the heart is based on a true story and that moviereviews . org feels the film can not be properly credited without such revelations , plot giveaways will appear in the following review . if this bothers you , please note the 3 star …	positive
seen april 16 , 1999 at 10 p . m . at crossgates cinema 18 ( guilderland , n . y . ) , theater #15 , by myself for free using my hoyts' critic's pass . [theater rating : * * * 1/2 : very good seats , sound and picture] do you realize that every time you encounter a new person you've just become part of a story ? everyone has their own life story , both past and present , and every time two or mor…	positive
mars attacks ! ( 1996 ) - c : jack nicholson , glenn close , annette bening , martin short , danny devito , rod steiger , pierce brosnan , sarah jessica parker , michael j . fox , jim brown , pam grier , joe don baker , natalie portman , christina applegate , lisa marie , tom jones . this is director tim burton's finest film to date . many will compare this tale of martians who invade earth to in…	positive
when i was asked to see this movie with a friend , my initial reaction was ? not hugh grant ! ' i was perhaps wrong to be so harsh , but after his insidious flirtation with a street hooker , i just could not picture him in any romantic lead . what makes this movie a wonderful experience is not the fact it stars hugh , but because it stars julia and carries with it a brilliantly written script . t…	positive
you'd think it would be easy to spoof star trek , but try spoofing it without cruelly mocking it . that's a bit more difficult . the farfetched sci-fi series is , after all , enormously popular , what with its gigantic fan base and ongoing installments both on television and in movies . if you're not nice to it , you lose . galaxy quest is to star trek what mel brooks's spaceballs was to star war…	positive
in my review of there's something about mary , i said something to the effect of " laughter isn't everything . " i now need to make a brief addendum to my postulate : laughter isn't everything , unless i'm watching a jim abrahams film . see , spoofs are easy with me . i love movies , and i love movies that make fun of movies that i love . sometimes i'm the only one in the theater laughing . somet…	positive
showgirls is the second major outing for the production team of pual verhoeven , director , and joe eszterhas , writer . their last effort , basic instinct , played like the most sumptuous of classic hitchcock , with a dash of raw sex and sensuality that made it come across with a hit like curry-spiced tabasco sauce ; a dish not to everyone's taste , but certainly a well-crafted movie . possibly …	positive
it has been three long years since quentin tarantino stunned the cinema world by claiming the cannes film festival's palme d'or , a $100 million-plus box office gross , and an oscar nomination ? all for his sophomore outing , pulp fiction . since then , the talented film maker has been virtually invisible , surfacing briefly as a co-director of the wildly uneven four rooms and the screenwriter of…	positive
one of the biggest cliches of any serial killer film is also one of the most believable . you know , the one where the detective looks at a wall of pictures and other police information , and suddenly spots the clue which reveals who the killer is . sure , it's been used over and over , but for some reason , it is always fun to watch . this cliche pretty much describes the level kiss the girls wo…	positive
i was originally going to give the spanish prisoner two and half stars . from my first viewing , i noticed that david mamet's film was intense and clever at times but boring and cliched at other times especially at the beginning . from my second viewing however , i noticed that mamet's script was actually a masterpiece . the spanish prisoner , like the usual suspects or chinatown , begs for the v…	positive
an unhappy italian housewife , a lonely waiter , a goofy masseuse , lots of love , and gorgeous scenery all come together in bread and tulips , which proves charming despite its covering of predictable , well-worn material . the story concerns the aforementioned housewife , rosalba barletta ( licia maglietta ) who accidentally becomes separated from her immediate family while on vacation . instea…	positive
after the terminally bleak reservoir dogs and the brutally violent pulp fiction , jackie brown seems like something of a light-hearted departure for quentin tarantino . it's more of a ho-hum heist story with characters that speak the tarantino language . luckily , his showcase of actors convert every morsel of possible enjoyment onto the screen , and jackie brown has no trouble entertaining the a…	positive
upon taking a seat at the theater , and surveying the crowd , i soon realized that i was the only person under forty in the premises . i'm twenty-two , but have been accused of looking sixteen . yet as the film began , any consciousness of setting shifted to the home of five close-knit , yet troubled sisters . director pat o'connor ( inventing the abbots , circle of friends ) weaves a quiet yet a…	positive
in may of 1977 , just 2 years after steven spielberg's success with jaws and 3 years after francis coppolas' the godfather , a risky , ambitious young director named george lucas went for the same unpredictable box office success . little did he know that star wars would become the greatest science fiction epic in the history of film . in january of this year , lucas re-released star wars on its …	positive
`strange days' chronicles the last two days of 1999 in los angeles . as the locals gear up for the new millenium , lenny nero ( ralph fiennes ) goes about his business of peddling erotic memory clips . he pines for his ex-girlfriend , faith ( juliette lewis ) , not noticing that another friend , mace ( angela bassett ) really cares for him . this film features good performances , impressive film-…	positive
there's a thin line between satire and controversy , and mike nichols ( the birdcage , wolf ) has directed a sharp and very honest look at a us presidential election . based on the book written by " anonymous " ( actually former " newsweek " writer joe klein ) , john travolta plays governor jack stanton . but he doesn't actually play stanton . he plays bill clinton ; just the same as emma thompso…	positive
it was only a matter of time before a dilbert-esque office comedy hit the screens . however , rather than coming from dilbert creator scott adams , office space is instead based on the work of another animator , mike judge , creator of beavis and butthead and king of the hill . in his live-action directoral debut , judge aptly spoofs corporate culture . the story is certainly not very involved , …	positive
all those who were offended by there's something about mary should not tread in the waters of american pie , a gratuitously sexual rollercoaster ride of raunch . and while this uproariously funny , gross-out summer movie is basically an exercise in bad taste , it also demonstrates a surprising sweetness in the end . american pie is the latest entry to the offensive teenage-targeted fare this seas…	positive
albert brooks saves the day , just in the nick of time . with a very poor summer for movies , brooks is just what audiences were looking for to cheer them up , and does so in a positive way . while this may not be his finest work , " the muse " still shakes up some delightful humor . in albert brook's latest comedy , he tells a story of a troubled screenwriter ( brooks ) who's losing his edge , a…	positive
for more than a decade , anjelica huston has been one of america's finest actresses . in her directorial debut , bastard out of carolina , based upon dorothy allison's largely autobiographical book on child abuse and poverty in the south , huston displays impressive proficiency behind the camera as well . the film tells the story of ruth anne boatwright , nicknamed bone by one of her uncles at bi…	positive
razor blade smile running as part of the vancouver international film festival played october 2nd and 4th , 1998 . official release : halloween reviewed by vince yim `you think you know all about vampires . . . believe me . . . you know f * ck all . ' with these words , we are brought into the world of a sultry vampire seductress by the name of lilith silver ( played by eileen daly ) . made into …	positive
pitch black is a sheep in wolf's clothing . it is full of darkness , danger and violence and if you buy into the marketing hype , an unsettling and scary film going experience . don't be fooled . pitch black is a morality play masquerading as a scare-fest . it starts off with blistering intensity . a cargo spaceship crash lands on a planet apparently leeched of life by the scorching heat of three…	positive
seen february 15 , 1998 on home video ( borrowed from chris wessell ) . when it comes to modern gangster movies , it's really difficult to describe and review them without making comparisons to other films of the genre and/or just using the word " routine . " i've always subscribed to the philosophy that any idea ( no matter how many times it's been used before ) can provide for a good story and …	positive
" sometimes the 'green mile' seems sooooo long . " indeed . and any filmmaker with a three hour movie who ends it with that gem of dialogue should expect to see it quoted in a review . on a more positive note , let me add that sometimes the green mile is almost good enough to make us forget its length . the mile in question ( green due to its faded lime-colored linoleum ) leads from the prison ce…	positive
i guess there are those who have never been kissed before ( a rare and dying breed ) , except if you're child ? in which case it would be called experimenting . rarer still are those who have never been kissed before they reach the twenties . hardest to believe still , is that drew barrymore has never been kissed . despite all these hard to believe tit bits , there are people out there who have n…	positive
note : some may consider portions of the following text to be spoilers . be forewarned . " all the world's a stage and all the men and women merely players they have their exits and their entrances and one man in his time plays many parts " - excerpt from as you like it , act ii , scene 7 when william shakespeare penned this passage , he could not have possibly envisioned a world in which the dom…	positive
in chocolat , a chocolate shop owner tells her customers to look into a spinning object of obscure textures , patterns , and lines , hoping she'll be able to foresee the kind of chocolate they'll most enjoy . some scoff the idea , but everyone who gazes into the complexity of the spinning object winds up seeing something different than the next , revealing personality traits which the person may …	positive
while alex browning ( devon sawa ) waits at jfk to leave for a school trip to paris , bad omens seem to surround him . as soon as he buckles into the plane , he has a vision of the plane exploding seconds after take-off . when the vision begins to come true , alex bolts for the door , dragging several students and a teacher in his wake . the plane takes off without them and explodes just as alex …	positive
assume nothing . the phrase is perhaps one of the most used of the 1990's , as first impressions and rumors are hardly ever what they seem to be . the phrase especially goes for oscar novak , an architect who is the main focus of three to tango , a delightful , funny romantic comedy about assumptions and being yourself . novak ( matthew perry ) , a shy , clumsy , chicago based architect , along w…	positive
the question isn't why has grease been reissued . the answer to that one is easy : to celebrate the movie's 20th anniversary and to make more bucks for paramount's coffers because john travolta is once again a hot commodity . no , the question that ought to be asked is : should grease be reissued ? the answer is not an easy one . grease is a fun movie , an entertaining fantasy of the '50s , embod…	positive
let's face it : since waterworld floated by , the summer movie season has grown * very * stale . with no new eye-candy for four weeks straight , we've had to sustain ourselves on the quasi-nutritional value of cheatin' husbands , traveling chocolate salesmen , and computer- generated serial killers . sigh . thank god for desperado . the freewheeling sequel to el mariachi--director robert rodrigue…	positive
if beavis and butthead had a favorite movie , from dusk till dawn would probably be it . scripted by quentin tarantino and directed by robert rodriguez ( desperado ) , the movie panders to the very worst in sex and violence -- and is incredibly fun to watch . it starts off as a pulp fiction-type crime story , with criminal brothers george clooney and tarantino robbing a convenience store . becaus…	positive
the small-scale film , in limited release , " waking ned devine " is a pleasant excursion to a time and place which allows the audience to absorb the full texture of a small town . filled with breathtaking scenery , 'characters' , and delightful music , the movie would be interesting even without a plot . the story contains several surprises which are best left unmentioned in a review . the film …	positive
warren beatty's " bulworth " is a caustic political comedy that doesn't attack any particular political group , but rather the ingrained insincerity that has infected the american political system . some might think this film is vulgar , and in many ways it is . however , as loud and raucous as it is , " bulworth " speaks the truth , which is almost always ugly to hear . beatty , who directed the…	positive
when i saw the trailer for this film , i laughed harder than i had in quite some time . while i was therefore pretty well psyched to see it , i was ever mindful that a trailer can make even the most mediocre film look good . i'm happy to say that there's something about mary is not one of those trailer let-downs . in fact , watching this film was quite a fine way to spend two hours . the film ope…	positive
plot : a young recruit gets plucked out of nowhere by the number one gangster in london and quickly becomes a staple by his side . but this new guy is not like all the others , he's got ambition , he's got goals and he loves everything he sees about being the number one gangster . violence , lots of swearing and betrayals ensue . critique : a very good , serious-minded , unique british gangster f…	positive
bruce lee was a bigger-than-life martial artist ( and ) actor . bruce's unique character ( i . e . , self-produced sound effects , etc . ) and seemingly perfected martial art and physique were all well portrayed by the actor , james lee . the story is told from his wife linda's point of view where she put a lot of family and practical side of bruce lee's life . however , you can't help but like ,…	positive
clint eastwood , in his ripe old age , is cashing one talent in for another . midnight in the garden of good and evil is an eastwood-directed film clint isn't even in , and it's damn good . adapted from a best-selling john berendt novel based on true events , this movie is set in the bizarre georgia town of savannah , where people walk invisible dogs and attach horseflies to their head . and that…	positive
meet joe black is your classic boy-meets-girl , boy-likes-girl , boy-gets-killed-in-horrible-accident , supernatural-entity-takes-over-boy's-body , supernatural-entity-falls-in-love-with-girl story . based on the 1934 film death takes a holiday , meet joe black is a well acted romantic drama which explores the meanings of life and love . william parrish ( anthony hopkins ) is a billionaire busine…	positive
buffalo ? 66 is a very rarely known movie that stars vincent gallo and christina ricci . gallo plays a very troubled man , who was sent to jail for gambling . once out of jail , he must visit his parents , who he told he was married . the truth is he isn't married . to try to impress them , he kidnaps a girl ( christina ricci ) from a tap dancing class to act as his wife . the film is very cheapl…	positive
after being hypnotized , a man believes there is a ghost in his house . the review two low-key summer horror films have become surprise financial successes this year : the blair witch project and the sixth sense . each has made well over $100 million in north america , based on a combination of strong word of mouth and clever advertising . if a film's box office take were based primarily on its q…	positive
being the self-proclaimed professional film critic that i am , i am somewhat embarrassed to admit that i had not seen lawrence of arabia ( coming soon to dvd ) until only recently . after all , it's considered by just about everyone to be the masterpiece epic of director david lean , who also directed films such as bridge on the river kwai , and doctor zhivago . so one day , a friend of mine loan…	positive
my summer was recently saved by two very different movies . on opening night , i saw american pie 2 and laughed like a moron . then a few nights later , i watched and thoroughly enjoyed joel hershman's greenfingers even though it didn't feature a trip to band camp , girl-on-girl action , or seann william scott . however , i felt just as good leaving american pie 2 as i did after leaving greenfing…	positive
so many students strive to get into schools such as harvard of princeton , but they just don't get the good grades . so many students would do anything to reach their goal of getting into this schools . legend has it that if your roommate commits suicide , the remaining roommates will get an automatic 4 . 0 . chris ( michael vartan ) and tim ( matthew lillard ) are two guys who really want the 4 …	positive
available for rental - october 12 , 1999 10 things i hate about you is an update of the classic play , the taming of the shrew . that said , drop any pre-conceived notions of what shakespeare's work is supposed to be like and welcome yourself to padua high school , home of a student counselor ( allison janney ) who obsesses over the male penis ; a slightly too hip and racist african-american engl…	positive
my filmcritic . com colleague norm schrager nailed session 9 , brad anderson's throwback to spooky horror films from the 70's . it worked as an eerie homage without being self-referential or smugly postmodern . genre aficionados will acknowledge the similarities in tone to stanley kubrick's the shining and george romero's dawn of the dead without being taken out of the engrossing narrative ( i . …	positive
what i look for in a movie is not necessarily perfection . sometimes a movie has such strong ideas that despite whatever flaws it may have , i will prefer it to a better-made film that is not as thought-provoking . the thin red line is flawed but it provokes . terence malick returns to filmmaking 20 years after days of heaven and produces this meditative look at war . unlike this year's saving pr…	positive
mike myers , you certainly did throw us a ? frickin' bone here in what you call ? the biggest austin powers adventure yet . ' austin powers : the spy who shagged me is the sequel to the 1997 smash comedy austin powers : international man of mystery . many are skeptical about sequels , saying that the sequel is never better or as good as the original , but austin powers : tswsm goes beyond the fir…	positive
it is with hesitance that i call " apocalypse now " a masterpiece . certainly , it had the pedigree to be one of the greatest films ever made , with a director known for producing masterpieces with ease , and some of the finest actors of the 1970's . the plot , an adaptation of joseph conrad's " heart of darkness " , was set in vietnam , and the timing of the film was supposed to be brilliant , c…	positive
the verdict : spine-chilling drama from horror maestro stephen king , featuring an outstanding , oscar-winning performance from kathy bates . geez , french and saunders had a field day when they set to work on parodying this ! sorry , non-british readers may not be familiar with french and saunders - my apologies . the pair are british comediennes ( jennifer saunders later went on to become edina…	positive
an indian runner was more than a courier . he * became * the message he was carrying . what danger is a bear , to a message ? i used to think sean penn was an immature , arrogant , photographer- punching , madonna-marrying , loudmouth . but all that has changed now . the guy has grown up . and that's not all . it seems that sean penn has talents both as a writer and a director , if this film is a…	positive
seen july 8 , 1998 at the crossgates cinema 18 , ( albany , ny ) , theater #7 , at 8 : 15 p . m . with my mom using hoyts cinema cash . [theater rating : * * * 1/2 : very good sound , picture , and seats] it's very rare that any medium of entertainment can give one an authentic , vivid sense of reality and life . all stories are about select moments of time and places in the characters' lives , b…	positive
not since attending an ingmar bergman retrospective a few years ago have i seen a film as uncompromising in its portrayal of emotional truth as secrets & lies . like bergman , director mike leigh is interested in probing his characters' inner depths through hypernaturally blunt confrontations . also like bergman , leigh engages in frequent closeups of his characters' ravished and wracked faces . …	positive
after a successful run in australia last year , and with much critical praise heaped upon it , muriel's wedding opens into medium release this weekend in north america . muriel heslop is a withdrawn , overweight young woman living in porpoise spit , australia . she is often the target of her father's frequent rants at the family , and drowns out her feelings of inadequacy with abba music and fant…	positive
every once in a while , a film sneaks up on me and takes me completely by surprise . i don't necessarily mean in terms of quality ; rather , i'm referring to the mere knowledge of its existence . usually i know what films are on the way a year in advance , but two weeks ago i had never heard of princess caraboo . it has slipped rather quietly into limited release , and appears destined to slip ou…	positive
" through a spyglass , i could see everything . " king louis xvi was beheaded on january 21 , 1793 , but instead of visualizing this act of regicide , legendary auteur eric rohmer's the lady and the duke observes from afar . consider it a view to a kill made abstract . a proper british ( yes , british ) gentlewoman , grace elliott ( lucy russell ) , and her loyal maidservant gaze from a lofty ter…	positive
wong kar-wei's " fallen angels " is , on a purely visceral level , one of the most exciting films i've seen in a long while . unfortunately , wong seems more interested in experimenting with his camera than creating tangible characters for the audience to root for . ordinarily , that alone would be enough to sink a movie , but in the case of " fallen angels " , this is not so . every shot in this…	positive
city of angels is the kind of love story that i enjoy the most : thought-provoking , moving , and completely unsentimental . i find it interesting that this film has been released the same day as my giant , which is a film that is undone completely by its wretched sentimentality . city of angels is a wonderful film , enhanced by interesting and well-rounded characters and some of the most immersi…	positive
have you ever wondered if death is something that simply happens naturally , at any given moment , in life ? or if it is an occurrence that is predetermined by some much larger force within the world , or outside of it ? these thought-provoking questions are the subject of " final destination , " which is the most riveting horror-drama since 1999's " the sixth sense . " stylishly filmed and tautl…	positive
originally entitled dancing about architecture ( i . e . " talking about love is like dancing about architecture " ) , but changed because it sounded too much like the recent box-office dud dancing at lughnasa , this film slaps together a stunning cast of hollywood names , playing interesting and well-written characters , within a vignettes-styled plot arrangement a la robert altman . plot : foll…	positive
" well this is not mission : difficult , mr . hunt , it's mission : impossible . difficult should be a walk in the park for you . " ---agent swanbeck ( sir anthony hopkins ) , the series' new agent phelps , takes ethan hunt ( tom cruise ) down a notch . a russian scientist ( rade serbedzija ) has created a new virus ( and its antidote ) called chimera that destroys its host within twenty hours of…	positive
robert redford is very good at playing characters who have incredible , god-given gifts , but are able to act like ordinary people . in " the natural " ( 1984 ) , he played the fallen angelic character of roy hobbs , the baseball player who was destined to be " the best there ever was , " but still acted like a humble farm boy . in " butch cassidy and the sundance kid " ( 1969 ) , he was the most…	positive
in roger michell's romantic comedy notting hill , william thacker ( hugh grant ) leads a rather dreary life maintaining his flagging travel bookshop in the quaint section of london which lends it's name to the film's title . one day , american movie superstar anna scott ( julia roberts ) walks in to purchase a book on turkey . quickly enamored of each other , the two embark upon an on-again , off…	positive
ingredients : man with amnesia who wakes up wanted for murder , dark science fiction city controlled by alien beings with mental powers . synopsis : what if you woke up one day , and suspected you were not on earth , and instead were part of an experiment in a giant space terrarium manipulated by intergalactic alien zookeepers ? in dark city john murdoch ( rufus sewell ) has this problem . dark c…	positive
every once in a while , when an exceptional family film comes along , i will attempt to champion it by challenging parents to put their money where their mouths have been ; with all the hubbub over the lack of films suitable for children , it is remarkable how many non-disney films disappear in a couple of weeks . now i see that in so doing , i have unfairly ghettoized these films . so i am issui…	positive
usually when one is debating who the modern queen of the romantic comedy is they will bring up names like julia roberts or sandra bullock . others will mention meg ryan . but for me , it's not even close . janeane garofalo is not only the queen of the romantic comedy , she is the best comic actress in hollywood right now . and it's a good thing she's starring in the matchmaker , because without h…	positive
susan granger's review of " bread and tulips " ( first look pictures ) in this delightfully frothy italian romantic comedy , after accidentally being left behind by a tour bus while on a family vacation with her cranky husband and two cynical teenagers , rosalba ( licia maglietta ) , an unhappy housewife from pescara , finds herself - and love - in venice . for the first time in years , rosalba's…	positive
" i know what you did last summer , " the first high-profile slasher thriller to be released after 1996's " scream , " and written by the same screenwriter , kevin williamson , is a stylish , effective horror film that became 1997's biggest hit of the fall season . while " scream " was a more knowing film about the genre , " i know what you did last summer " is more reminiscent of a straight-forw…	positive
labelling is sometimes everything . in original mad max , the opening title set the plot of the movie in near future , thus making it one of the science fiction classics , despite the future world being almost exactly like our own . walter hill wanted the same opening title for his action classic the warriors . producers weren't thrilled by that idea and consequently the movie lost all of its fut…	positive
for those who associate italian cinema with fellini and " high art , " the son's room is an inventive , subtle alternative . written by , directed , and starring nanni moretti , it takes us through the slow , complicated path of bereavement . slow is the best description for the film at first . it takes its time in establishing the habits of what appears to be a normal , happy family . father and…	positive
the word 'rest' in the title should be stressed since this is a movie that lacks any action scenes at all . what does takes place is more based on character development . the film starts right in the middle of the lives of four people : nick , beth , carol and sid . what they have done earlier is for the most part only hinted at . nick and beth have a relationship and have decided to move from en…	positive
airplane ! is considered among many to be the epitome of satire film-making . after all , it's brought to us by one of the best known satire writing/directing teams . even if most people don't recognize the names behind the films , they are bound to recognize the titles : airplane ! , top secret , the naked gun , and hot shots to name a few . but although the zucker/abrahams/zucker team was first…	positive
this is the movie not the perfume . a slow moving , stylish psychological thriller in imitation of hitchcock's vertigo . it is adapted from an original story by brian de palma and paul schrader , and is directed by de palma and scripted by schrader . set in new orleans , 1959 , it shows the wealthy michael courtland ( cliff robertson ) sitting on top of the world , celebrating his tenth wedding a…	positive
the farrelly brothers' third film , after dumb and dumber ( 7 . 5/10 ) and kingpin ( 8/10 ) , brings together the real-life couple of cameron diaz and matt dillon , some nasty humour , a cute dog , and a mix of love , fate and romance . plot : high-school nerd ted gets lucky when the cutest girl in his class asks him to the prom . unfortunately for ted , he accidentally gets a part of his male an…	positive
when jim henson passed away , he left behind diverse legions of fans and a company whose ultimate success , it now seems , hinged on his input . jim henson productions and the creature shop are still thriving financially , but as the last two muppet films ( or that silly computer-generated monkey from lost in space ) demonstrate , the thrill and genius are gone . i'm not sure the dark crystal , m…	positive
bob the happy bastard's quickie review : the mummy brendan fraser's stuck in the past again , but at least this time he has something better to do than to quote sitcom lines and try to woo alicia silverstone . . . fraser is the lead star of the mummy , the second directorial effort from action director stephen sommers ( who also brought us the decent thrill ride that was deep rising ) . it's a ro…	positive
the laserman : somehow the title of writer-director-producer peter wang's film conjures up images of superheroes , like ultraman and spiderman . you kind of expect an adventure flick about a crime fighter who can shoot laser beams from his fingertips . as it turns out , the laserman _is_ about crime and about laser beams , but there aren't any superheroes . instead , wang's film is populated by a…	positive
imagine this . you're given a sword and a shield and very basic , minimal training . a man you don't know tells you that this will be the last day that you will live . you are thrown into an arena with thousands of spectators wanting to see you die . you frantically monitor several closed doors which , in seconds , will release vicious enemies prepared to destroy you . you watch as the innocent f…	positive
so here is the second of 1999's remakes of classic horror movies . the first was the dumb , pathetic but ok remake of the classic 'the haunting' . now comes the highly awaited remake of house on haunted hill . the classic which starred vincent price as a man who pays a group of people 100 , 000 to stay in his house . if they survive the night they get the money . if not well you get the jurisdict…	positive
apollo 13 is simply one of the most dramatic film this summer ( apart from swashbuckling braveheart ) . director ( and former actor ) ron howard ( splash , backdraft , far & away ) , most noted for his dramatic film making , displays again his brilliance in creating drama and suspense in apollo 13 . being the second largest box office hit in the us this summer ( with more than us$150 million in t…	positive
in _daylight_ , sylvester stallone breaks no new ground , cinematically speaking , but he covers familiar territory quite well . yesterday , as i was going about my business in the university bookstore , i noticed this stand with these _daylight_ movie posters on it . i had never heard of the movie , so i stopped by to check it out . it turned out that they were giving away free passes to the mov…	positive
perhaps the most dramatic changes in the motion picture industry in this decade have to do with special effects . there is no question that action-adventure and science-fiction/action movies are now judged by the character of their light and noise . whereas classic adventure pics of the last twenty years , such as raiders of the lost ark , were made in grand traditional fashion ; contemporary fil…	positive
let me open this one with a confession : i love cop movies . i adore them with such an unwavering , near foolish passion that i was actually one of the first in line to see 1998's one tough cop starring the smirkiest of the baldwin brothers , steven . was it any good ? well , just about as good as baldwin's steven seagal impression ( for those i've confused the answer is a resounding no ! ) . now…	positive
carla gugino graduates from high school and instead of staying in her small farming town , she goes to college in california . there she meets the residential advisor pauly shore , who is a city boy . when gugino goes back home for thanksgiving , she brings shore with her , and her parents ( lane smith and cindy pickett ) are less than thrilled . dan gauthier , gugino's boyfriend from high school…	positive
the soldiers of three kings have taken their cue from movies about vietnam . ( fitting , since the media-saturated gulf war became a pop entertainment . ) while driving through a long , flat iraqi desert ( in a humvee with a bart simpson hood ornament ) , one of the men under special forces sgt . maj . archie gates' ( who's steering ) command requests a beach boys tune . these men want their apoc…	positive
bill condon's " gods and monsters " is a fascinating look into the last days in the life of gay director james whale ( ian mckellan ) , who made the horror classics " frankenstein " and " bride of frankenstein . " since i was unfamiliar of whale prior to viewing the film , there is no way to know how accurate the film is , but i suspect that much of it only came from whale's inner fantasies and h…	positive
i must admit that i was a tad skeptical of " good will hunting " , based both on the previews and the first fifteen minutes of the film , in which the main character will hunting ( matt damon ) , an mit janitor in his early twenties , is discovered to be an einstein-level closet genius when he solves two extraordinarily difficult math problems overnight . the only problem is that will is a tough …	positive
a cinematic version of one of john irving's novels is always cause for celebration even if , as in the case of " simon birch , " the treatment is merely " suggested by , " rather than strictly based on , the book . suggested means that irving , author of the acclaimed " the world according to garp , " sold the rights to his novel " a prayer for owen meany " to the disney machine for $1 million , …	positive
the only historical figure that has been written about more than william shakespeare is jesus christ , which explains why the bard's materials are such a popular source for remakes , revisions , rewrites , inspiration , subtlety , credit , and dispute . indeed , in recent years , american contemporary cinema has been swamped with a wash of shakespearean products . including this year's upcoming a…	positive
in 1912 , a ship set sail on her maiden voyage across the atlantic for america . this ship was built to be the largest ship in the world , and she was . she was also build to be one of the most luxurious , and that she was . finally , she was built to be unsinkable and that unfortunately she was not . to get a ticket for this voyage you either : spent a life's savings to get to america to start l…	positive
the start of this movie reminded me of parts from the movie stargate . people are looking around in an egyptian temple reading about some dangerous thing that is going to destroy earth in the future . after a sort of confusing bit involving fake-looking cyborg things , the movie jumps into the future and the movie improves by leaps and bounds . the basic idea behind the movie is that every once i…	positive
note : some may consider portions of the following text to be spoilers . be forewarned . james toback's return to directing after a eight-year layoff , two girls and a guy , is a film which is comprised , more or less , of just that : one guy , blake ( robert downey jr . ) ; two girls , carla ( heather graham ) and lou ( natasha gregson wagner ) ; one primary setting ( blake's absurdly spacious b…	positive
robert altman's cookie's fortune is that rare movie that does not depend on sentimentality to be uplifting and to make its viewers feel good . it is a sunny , delightful , dreamy comedy , filled with lovely performances , skillful direction and topped off with an understated , clever , extraordinary script . as this is an ensemble piece , it is forced to start of slowly as it introduces us to its…	positive
well i'll be damned . . . the canadians can make a good movie . the world is coming to an end . we don't know why or how , but apparently there is no way to stop it . the world has had this information for months , as most of the rioting and other assorted chaos has passed and governments have shut down operations . yet for a handful of toronto citizens , life goes on . they aren't going crazy or…	positive
hedwig ( john cameron mitchell ) was born a boy named hansel in east berlin . as a teen seeking his " other half , " he reluctantly agrees to a sex change operation in order to marry american g . i . luther ( maurice dean wint ) . the operation , performed by a hack surgeon , is botched , and the " angry inch " is all that's left . now a " she " , hedwig comes to america , is abandoned by luther …	positive
niagara niagara ( r ) bob gosse's niagara niagara follows a blueprint not unlike a lot of young-lovers-on-the-road movies . wild marcy ( robin tunney ) and calm seth ( henry thomas ) meet cute , literally running into each other while shoplifting at a local store . a mere couple of scenes later , the two embark on a journey to toronto from their small , unnamed american town in pursuit of a rare …	positive
notice : this is a review and analysis of exotica . the first part of this piece is the review , the second part contains some analysis of the movie which might be construed as spoilers . if you have not seen the movie and after reading the first part you intend to do so , then save the second part for the discussion afterwards . starring : bruce greenwood , mia kirshner , elias kosteas , don mck…	positive
i actually am a fan of the original 1961 or so live-action-disney flick of the same name starring hayley mills twice as a pair of twins , separated at birth by divorcing parents , never to come in contact with the other so the parents never have to meet again . and everyone should know how i feel about remakes , especially of films i happen to enjoy ( my fallacy : unless you're going to either ca…	positive
gere , willis , poitier chase each other around the world the jackal a film review by michael redman copyright 1997 by michael redman when the soviet union imploded , the western countries lost their shadow . with the united states friendly with the russians , we no longer had an entity to blame for the world's problems . this showed up in hollywood films as the communist government was no longer…	positive
it's terribly unfortunate that " stir of echoes , " tautly written and directed by david koepp ( who made one of 1996's unsung treasures , " the trigger effect " ) , should be released little more than a month after " the sixth sense , " which is still going strong at the box office . these two films are undoubtedly going to be compared ( judging from practically all of my fellow audience members…	positive
usually when a blockbuster comes out , it's loaded with effects , stars , bad scripts , and plenty of action . mystery men may contain an all-star cast , and efects , but the clever script and characters are what really works , which is rare to see this year . the film is based upon the comic book series " the flaming carrot " by bob burden , in which 3 wanna be super heroes try and fight crime ,…	positive
review- peter jackson's the frighteners has received some notice for setting the record for most computer effects ever in a movie , and still coming in at the extremely cheap $30 million price tag . but for those who were dismayed by this year's blockbusters like twister and independence day , the frighteners has much more to offer than special effects . and for those worried wether or not peter …	positive
before you read my review , you gotta know that i love woody allen . this is a very important note because allen's films are generally an acquired taste and definitely not for everyone . i know folks who believe him to be a complete genius , while others see him as a dirty ol' schnook who keeps making the same movie over and over again . i love most of his films , but will admit to having been qu…	positive
susan granger's review of " legally blonde " ( m . g . m . ) it's a " pretty in pink " / " clueless " coming-of-age story for the new millennium as elle woods ( reese witherspoon ) , a perky southern california sorority queen , switches from fashion to law in order to win back her yuppy boyfriend ( matthew davis ) . the girl-power story begins as this sweetheart of delta nu is unceremoniously dum…	positive
what do you get when you combine clueless and dumb and dumber ? to answer the question , you get director david mirkin's new comedy romy and michele's high school reunion . romy white ( mira sorvino , mighty aprhodite ) and michele weinberger ( lisa kudrow , tv's friends ) have been inseparable buddies since they graduated from sagebrush high in 1987 . however , when former classmate heather moon…	positive
martin scorsese's triumphant adaptation of edith wharton's the age of innocence is a stunning film for the quintessential new york filmmaker , the man who brought the streets of taxi driver and mean streets to life . it seems like an odd choice for scorsese to do a period piece in the early 1900's , but the fact that he pulls it off so brilliantly is a wonder , and a testament to the greatness of…	positive
plot : a dude and his brother are driving cross-country and decide to fool around with a trucker on their cb radio . it isn't long before their little prank gets someone put into a coma ( long story ) and the next thing you know , the trucker is following them too . lotsa nuttiness ensues and then , they pick up their other friend , venna , a girl who the dude has a crush on . but what's this . .…	positive
wyatt earp has a lot to tell and little to say . this story of the legendary lawman runs three hours and nine minutes and that's too long for this epic-wannabe that plays more like a tv mini-series than a movie . the story opens on the earp family farm , with young wyatt ready to run away from home . he wants to fight in the civil war , but his dad ( hackman ) has different ideas and wants his so…	positive
when i first heard that kevin costner was making a movie called " the postman , " i thought , " an american version of 'il postino ? ' starring costner ? god help us ! " when i found out that it was not a remake of " postino " but an postapocalyptic epic , i thought , " 'landworld ? ' please , god , make him stop ! " as it turns out , " the postman " is a much better film than i had expected . de…	positive
in zoolander , the world's most successful , influential and intellectually-challenged male model derek zoolander wonders , " is there more to life than being really really really good looking ? " obviously , the film's creator and star ben stiller asked a similar question when crafting a feature-length movie out of his hilarious vh1/vogue fashion awards short-film subject : can there be more to …	positive
originally titled 'don't lose your head' , this parody of the scarlet pimpernel story was the first carry on to be produced by rank film productions . two english fops , the 'powdered , be-wigged , be-ribboned' sir rodney ffing ( sidney james ) and his counterpart lord darcy pew ( jim dale ) decide to travel to revolutionary france in an attempt to rescue their fellow french royalists and aristoc…	positive
if there is one thing that bothers me about hollywood films it's their predictable endings . the devil's advocate has the atypical hollywood ending , when everything that should happen does . unfortunately for the devil's advocate , this ending nearly collapses in on itself , and ruins the entire film . nevertheless , the film does provide two and a half hours of pure entertainment ( note to self…	positive
ingredients : down-on-his-luck evangelist , church synopsis : sonny dewey ( robert duvall ) is a tireless texas pentecostal preacher who unexpectedly catches his wife ( farrah fawcett ) in bed with another guy . in a regrettable crime of passion he takes a baseball bat to the guy's head , and suddenly finds himself a fugitive for murder , and estranged from his wife and two kids . to atone for hi…	positive
the most amazing thing about paul cox's innocence is how unlike a movie it is . i mean that as the highest compliment . if most studios were to profile an elderly couple who rekindle a 40-year-old romance , i'd want to run and hide . the sex scenes would be handled as a farce , producers would shed 20 years off the characters' ages ( so susan sarandon and harrison ford could star ) and true love …	positive
contact is a film that tries to do several different things . it is intended to present a realistic picture of what alien contact might be like , to restore a sense of wonder and mystery to the issue of extraterrestrial life , to raise questions about science and faith and how they would be relevant in such a situation , and to tell a personal story of a romance between the astronomer dr . ellie …	positive
billy bob thornton , who had a sudden rise to fame with 1996's sling blade after spending years as a virtually unknown actor and writer , is becoming one of the most versatile - and most accomplished - american actors around at the moment . as jacob , the simple but at times very bright loser brother of bill paxton's hank , thornton gives a performance which should leave an indelible mark on all …	positive
tibet has entered the american consciousness slowly during the past few years and burst into the forefront recently . the dalai lama has made speaking tours , tibetan designs and artifacts are showing up in shops , the plight of the people has captured the imagination of major actors and artists and now there are two big budget films within as many months . " kundun " ( " presence " , a name the …	positive
i swear i have seen the edge before . in fact , it reminded me of the bear , the river wild , and other various films mixed into an entirely different film . however , the edge has done something that most action films should do , and that is add heart and characters we like to the plot . in doing so , the edge draws many more suspenseful moments out of cliched scenes than , say , the peacemaker …	positive
one of the more unusual and suggestively violent films ever made , " se7en " is just a few steps away from brilliance . however , those few steps away are only a few steps from a level of evil and depravity that few people want to discuss . the film received mixed reviews upon release , but there's an underlying sinister appeal and intrigue to this that many critics perhaps did not notice . at ti…	positive
there are some works of art that are almost impossible to review , not because of their own complexity , but because of their legendary status which prevents the reviewer to say anything original . one of such masterpieces is casablanca , probably not the best film in the history of the seventh art , but definitely the most popular one . its popularity can be measured not in a multitude of more o…	positive
like the great musical pieces of mozart himself , amadeus is a true work of art . it is one of those few movies of the 80's that will be known for its class , its style , and its intelligence . why is this such a good film ? there are almost too many reasons to explain . the story : court composer salieri ( f . murray abraham ) feels waves of different emotions going through his head as wolfgang …	positive
armageddon , in itself , symbolizes everything that is wrong in modern filmmaking . stories have been replaced with special effects ; character development gets overshadowed by bad dialogue ; plotting consists of a bunch of shit getting blown up . armageddon is as stupid , as loud and as shallow as any movie you'll see come out this summer , or maybe even any other summer . but i loved every frea…	positive
this is one of the most funny and entertaining comedies of the year and it just happens to be animated . there are some great voice over commentaries from hollywood's most famous celebrities , some fabulous animation and a compelling story . this is the best we've seen from disney since " beauty and the beast " ( 1996 ) . this film begins an unspecified time following the happily-ever-after concl…	positive
not too many people know who james whale is , but it's a safe bet that a good chunk of them have seen his movies . if we are to believe the semi- biographical gods and monsters , whale would have wanted it to be that way . this is an insightful , haunting exploration of the last days of the frankenstein and bride of frankenstein director , and it is notable for introducing one of the first compli…	positive
when i initially set out to review this film , my tag line was going to be " you too can believe whales can fly " . then it was going to be " you too can believe pastel triangles can fly " . then , it was going to be " you too can believe wood sprites can fly " . finally , i just gave up trying to come up with a tag line and decided to say . . . there's a lot of flying going on in this film ! as …	positive
it's tough to really say something nice about a type of person who's so ethnocentric that any humanity they once had is now gone , but by god , " american history x " does it , and for that , i commend it . it not only takes balls but intelligence to make a human being out of a neo-nazi skinhead , a kind of person who dedicates their lives to hating anyone who's not what they are , and this film …	positive
synopsis : as a response to accusations of sexual prejudice in the armed forces , a female naval intelligence officer is chosen to be a test case . if she can survive the demanding s . e . a . l . training , she will open the way for other women to be permitted to follow in her footsteps . throw in a lot of political machinations , sabotage , brutality , water and sand and you have an entertainin…	positive
the idea at the center of the devil's advocate , which is , thus far , one of the three or four best films of 1997 , is that no matter what decision is made , evil will triumph -- god is a trickster , satan is a humanist -- " the last humanist " . he appears in many guises , and seduces many men and women -- in his own words , " vanity -- by far my favorite sin " . al pacino plays this role with …	positive
scream 2 , like its predecessor , is a genre-crossing film . it is about 50% horror film and 50% murder mystery . the mix worked very well last time and it continues to entertain this time . scream was also known for its self-referential tone . many inside jokes were made in reference to horror movies and wes craven . again , scream 2 follows suit with characters saying such things as " sequels s…	positive
when i first saw the previews for ron howard's latest film , my expectations were discouragingly low . a show about nothing ? sounds like " seinfeld . " a guy whose entire life is broadcast 24 hours a day ? sounds like " the truman show . " what is it with hollywood that no sooner than one production company puts out an animated feature about ants , another puts one out about bugs ? which is why …	positive
ingredients : james bond , scuba scene , car controlled by cellular telephone synopsis : warped media tycoon elliot carver ( jonathan pryce ) plots to start a war between britain and china in order to boost ratings by using a 'stealth ship' to fire a captured british missile at the city of beijing . super-agent james bond ( pierce brosnan ) uses trick gadgets , pluck , and charm in order to foil …	positive
it is always refreshing to see a superstar actor who gets paid more than enough to forget about working for a living to want to take a chance and play a less-than-savoury character as mel gibson does in payback . of course , if i was being paid $25 million for one month's work , i'd probably be willing to take risks as well , but that's neither here nor there . payback is based on a novel by rich…	positive
if you thought baz luhrmann's radical take on _william_shakespeare's_romeo_+_juliet_ was wild , wait until what you see what tony award-winning stage director julie taymor ( _the_lion_king : _the_broadway_musical_ ) does to the bard's _titus_andronicus_ for her audacious--and very bloody--film debut . while luhrmann transplanted the star-crossed lovers to 1990s florida , taymor keeps this grisly …	positive
meteor threat set to blow away all volcanoes & twisters ! summer is here again ! this season could probably be the most ambitious = season this decade with hollywood churning out films like deep impact , = godzilla , the x-files , armageddon , the truman show , all of which has but = one main aim , to rock the box office . leading the pack this summer is = deep impact , one of the first few film …	positive
there is a striking scene early in " city of angels , " where all the angels who live unseen in our midst , gather at the beach to watch the sun rise . the camera moves above them , showing the endless rows of ethereal men and women , all garbed in black . then the camera moves in on the face of seth , an angel played by nicolas cage , and as the sun rises , he smiles and his entire face lights u…	positive
star wars : episode 1 - the phantom menace ( 1999 ) review by matt pusateri few movies evoke nostalgia , enthusiasm , and affection like george lucas' 1977 classic , star wars . the original blockbuster film and its two sequels not only evoked wonder and passion in a generation of filmgoers , but has deeply entrenched itself in american pop culture . arguably , more americans today can explain wh…	positive
the premise is simple , if not bizarre . a mad scientist ( trace beaulieu as dr . clayton forrester ) launches an average-joe ( michael j . nelson as mike nelson ) into space where he forces his subject to watch the most horrendous movies ever made . why ? it's torturous , it's maniacal , and it's just plain fun . based on the cult-favorite cable television series , mystery science theater 3000 :…	positive
any movie about the underground music scene is a difficult beast to master . any meaning found in the underground is usually lost by the dumbing-down of the experience to make it " more accessible " to the general public . or the film is produced and directed by people that have about enough understanding of the subject matter that they ought to work as production assistants for vh1 . human traff…	positive
steve martin took an extended vacation from all facets of moviemaking a few years back ; he spent this time writing essays and short stories for " the new yorker , " several of which wound up in his hilarious hardback compilation , pure drivel ( 1998 ) . much of the book spares tinseltown from mockery , although he does riff on the racist comments made by marlon brando during a larry king intervi…	positive
>from the man who presented us with henry : the portrait of a serial killer ( 6 . 5/10 ) comes a wild tale set within the elite and white trash of florida's south coast . plot : guidance counselor ( dillon ) is accused of raping one of his students . she happens to be the daughter of one of the wealthiest women in florida . the counselor is brought to court on the charges , as another white trash…	positive
how many of us would become strippers ? for those of us who wouldn't , is it a moral reason , or purely a lack of confidence ? that's probably not a fair question , and for a lot of us , it could very well be for neither of those reasons . as you watch the full monty , however , you may begin asking yourself these kinds of questions . would you be willing to grin and bare it to bring in some much…	positive
director dominic sena ( who made the highly underrated kalifornia ) and producer jerry bruckheimer ( the rock , armageddon ) bring us a slick and entertaining remake of the 1974 film of the same name that absolutely no one has ever seen . nicolas cage plays memphis , a retired car thief who's " pulled back in " to the business by an evil car thief overlord ( christopher eccleston ) determined to …	positive
books could be , and indeed have been written about the star wars trilogy , and rightfully so . this is a set of movies that shattered all expectations of what science fiction could be in the late 70s/early 80s , inspiring literally dozens of clones , from battlestar galactica all the way up to stargate and independance day , and one could argue revitalizing the whole science fiction genre . the …	positive
eddie murphy has had his share of ups and downs during his career . known for his notorious late 80's slump , murphy has still managed to bounce back with a handful of hits in the past few years . with the exception of the dreadful holy man , he appears to be on pace for a full-fledged comeback . life was a great move on the part of murphy and co-star martin lawrence , because it's a great showca…	positive
cinematically speaking , gordon parks' original 1971 _shaft_ is not a great film . a bit slow at times and more than a little rough around the edges as it builds to its climactic explosion of violent action , this spirited but formulaic yarn that initially brought ernest tidyman's " black private dick that's a sex machine to all the chicks " to the big screen hardly qualifies as groundbreaking fi…	positive
uncompromising french director robert bresson's " lancelot of the lake " achieves the exact opposite effect of sir thomas malory's " morte darthur . " instead of enshrining the legend of king arthur and his knights of the round table , it dethrones them by revealing arthur as a weak , ineffectual leader and the knights as a group of jealous , bickering men who failed to live up to the legends pre…	positive
capsule : the best place to start if you're a jackie chan newcomer . roars along , never stops for breath , and frequently hilarious . to talk about jackie chan as a " stuntman " is to miss a million things . jackie is not only one of the most accomplished and fearsomely unafraid physical adepts on the screen today , but also a very funny guy . he reminds me of the way arnold schwartzenegger * us…	positive
the calendar year has not even reached its midway point , but that hasn't prevented columbia pictures from trotting out a lavish period drama more befitting of the winter oscar-bait season . bille august's high-profile adaptation of victor hugo's classic les miserables delivers everything one would expect from a classy hollywood epic--handsome production values , strong performances by a top-notc…	positive
an entertaining 2 hours awaits the audience in this film set in the early 80's . sevigny and beckinsale play disco chicks alice and charlotte , who are on the lookout for love . alice is mousy , shy , intellectual , charlotte is bitchy , out-going and fun . we join their adventures as they go through a variety of adventures , and men , all to the background of the local disco . whit stillman has …	positive
gordon fleming ( peter mullan ) is in a bind . he has a new , unexpected baby and his business , hazardous material removal , is in danger of going under . when he and his crew get a job opportunity at the long-abandoned danvers state hospital , he underbids the competition to secure the contract and promises to get the three-week job done in one . it will prove to be a fateful week for them all …	positive
the latest epos from lars is a blast , although a rather moody one . this lovestory is situated in a small town in the rough dreary cliffs in the vestern part of scotland in the 1970 something . the church ( calvinistic ) is so strict that the church bells has been removed from the clocktower , they are considered being too unrestrained . in these surroundings we find the to-be-weds jan and bess …	positive
anastasia contains something that has been lacking from all of the recent disney releases . . . ( especially hercules ) . . . emotion . all the wacky characters voiced by celebrities and fantastically animated adventure sequences aren't going to hold anyone's interest unless there is an emotional core to hold it all together . not since disney's beauty & the beast has there been such a compelling…	positive
i can hear the question already . what on earth do these two movies have in common ? to most people , not a lot , except that both are by renowned directors . as i saw them , however , both movies have flawed romantic scripts wrapped in distinctive packaging of lavish visuals musical numbers . but oh , how differently the packages affect their films . while " everyone's " production numbers make …	positive
you've got to think twice before you go see a movie with a title like maximum risk . the title is generic . it's meaningless . and i can't believe it's good business . when you pick up the phone and dial 777-film , how in the world are you supposed to remember that the new jean-claude van damme movie , the one that looked kind of cool in the trailers and is directed by some chinese hot shot , is …	positive
[truncated: 1,035 more rows]
